# Supplementary material for: Prediction of postoperative pulmonary complications using preoperative controlling nutritional status (CONUT) score in patients with resectable non-small cell lung cancer
Source: Sci Rep. 2020 Jul 24;10:12385. doi: 10.1038/s41598-020-68929-9 (PMC7382444; doi:10.1038/s41598-020-68929-9)
Supplement: Supplementary file 2 — Supplementary data [file 41598_2020_68929_MOESM2_ESM.xlsx]

## Sheet: Sheet1
no.	sex	age	height	weight	BMI	BMI class	smoking	pack-year	COPD	Asthma	Bronchiectasis	ILD	PulTB	HTN	DM	CKD	old CVA	Liver Hepatitis	Rheum	AF	malignancy	alcoholism	Previous lung resection	ASA class	WBC	Total lym. count	Hb	CRP	Alb	T. chol	SaO2	FEV1	FEV1%	ratio	DLCO	total stay duration	op name	op duration	reop date	reop	Cause of re-op	ICU duration	APACHE	Intubation duration	Reintubation	pneumonia	pneumonia severity	empyema	empyectomy, decortication
1	1	69	160	60	23.44	3	1	43	0	0	0	0	0	0	0	0	0	0	0	0	0	1	0	1	6150	2720	14.7	0.6	3.6	176	0	2.6	116	70	124	9	3	0532	0	0	0	.	.	0	0	0	.	0	0
2	2	67	158	51.2	20.51	2	0	0	0	0	0	0	0	0	0	0	1	0	0	0	0	0	0	2	3650	1270	11.6	59.8	3.6	179	0	1.94	100	67	95	11	5	0317	0	0	0	.	.	0	0	0	.	0	0
3	2	42	153	51	21.79	2	0	0	0	0	0	0	0	0	0	0	0	0	0	0	1	1	0	2	5290	2000	13.1	26.7	3.4	174	0	2.44	104	85	92	5	5	0143	0	0	0	.	.	0	0	0	.	0	0
4	2	78	151	55	24.12	3	1	18.5	1	0	0	0	0	1	1	0	0	0	0	0	0	0	0	2	7050	2010	12.2	88.5	2.7	204	0	1.32	91	59	71	7	2	0318	0	0	0	.	.	0	0	0	.	0	0
5	1	76	174	59	19.49	2	0	0	0	0	0	0	0	0	0	0	0	0	0	0	0	1	0	2	3500	1510	12.1	57.6	3.2	189	0	3.49	132	89	129	8	2	0515	0	0	0	.	.	0	0	0	.	0	0
6	2	72	153	56	23.92	3	0	0	0	0	0	0	0	1	0	0	0	0	0	0	1	0	0	2	4500	1740	13.9	17.1	3.5	249	0	2.18	129	76	111	6	2	0147	0	0	0	.	.	0	0	0	.	0	0
7	2	72	150	53	23.56	3	0	0	0	0	0	0	0	1	1	0	0	0	0	0	0	0	0	2	5730	2030	12.7	61.5	3.8	175	0	1.91	125	78	114	7	2	0223	0	0	0	.	.	0	0	0	.	0	0
8	1	78	173	72	24.06	3	2	26.5	0	0	0	0	0	1	0	1	0	0	0	0	0	1	0	3	6030	1820	12.8	53.1	3.9	201	0	3	120	81	126	9	2	0156	0	0	0	.	.	0	0	0	.	0	0
9	2	71	145	43.5	20.69	2	0	0	0	0	0	0	0	0	0	0	0	1	0	0	0	0	0	3	5950	2670	11.6	73.1	3.4	148	0	1.2	90	78	94	8	2	0329	0	0	0	.	.	0	0	0	.	0	0
10	1	65	178	80	25.25	4	1	7.5	0	0	0	0	0	1	1	1	0	1	0	0	1	0	0	3	9820	2300	14.2	52.4	3.5	196	0	3.35	108	82	127	6	2	0111	0	0	0	.	.	0	0	0	.	0	0
11	1	65	165	75	27.55	4	1	7.5	0	0	0	0	0	1	0	0	0	0	0	0	0	1	0	3	5140	1750	15.4	52.2	4	113	0	2.5	96	68	100	6	2	0317	0	0	0	.	.	0	0	0	.	0	0
12	1	73	168	67.5	23.92	3	1	150	1	0	0	0	0	1	1	1	0	0	0	1	0	1	0	3	11010	600	16.3	86.5	3.3	168	0	3	121	63	80	9	2	0409	0	0	0	.	.	0	0	0	.	0	0
13	1	74	158.8	64	25.38	4	0	0	0	0	0	0	0	1	0	0	1	0	0	0	0	0	0	3	5920	1760	14.6	55.9	3.7	195	0	2.75	125	75	129	7	2	0306	0	0	0	.	.	0	0	0	.	0	0
14	2	66	159	56	22.15	2	0	0	0	0	0	0	0	0	0	0	0	0	0	0	1	0	0	2	7050	1520	13.2	28	3.6	145	0	2.17	109	79	127	7	2	0237	0	0	0	.	.	0	0	0	.	0	0
15	2	52	163	83	31.24	5	0	0	0	0	0	0	0	0	0	0	0	0	0	0	0	0	0	3	9510	4020	14	34.8	3.9	191	0	2.45	100	79	83	6	2	0145	0	0	0	.	.	0	0	0	.	0	0
16	1	67	160	62	24.22	3	1	7	0	0	0	0	0	1	0	0	1	1	0	0	1	1	0	3	5370	1370	11.5	35.4	3.3	192	0	2.68	115	77	92	7	2	0259	0	0	0	.	.	0	0	0	.	0	0
17	2	46	155	55	22.89	2	0	0	0	0	0	0	0	0	0	0	0	0	0	0	0	0	0	2	8390	2310	11.3	32.1	3.4	169	0	2.54	109	75	92	5	2	0147	0	0	0	.	.	0	0	0	.	0	0
18	1	38	171	78	26.67	4	1	5.5	0	0	0	0	0	0	0	0	0	0	0	0	0	1	0	1	6060	2230	16.8	23.1	4	223	0	.	.	.	.	6	2	0155	0	0	0	.	.	0	0	0	.	0	0
19	1	50	167	64	22.95	2	0	0	0	0	0	0	0	0	0	0	0	0	0	0	0	1	0	1	4560	1610	12.1	30.3	3.5	161	0	3.05	98	81	100	6	2	0203	0	0	0	.	.	0	0	0	.	0	0
20	1	82	163	68	25.59	4	0	0	0	0	0	0	0	1	0	0	0	0	0	1	0	0	0	3	7290	1510	15.3	37.8	4	190	0	1.94	96	56	79	17	2	0216	0	0	0	.	.	0	0	1	3	0	0
21	1	84	161	70	27.01	4	1	52	1	1	0	0	0	1	0	1	0	0	0	0	1	0	0	3	5220	1100	12.3	29	3.6	134	0	2.16	115	78	87	11	2	0218	0	0	0	.	.	0	0	0	.	0	0
22	2	67	165.5	45.2	16.5	1	0	0	0	0	0	0	0	1	0	0	0	0	0	0	1	0	0	3	5840	1030	13.6	25.9	3.2	93	0	2.49	111	85	123	62	2	0358	2016-02-18	0	postop. Bleeding	2	15	0	0	0	.	1	0
23	1	77	170	75	25.95	4	1	42	0	0	0	0	0	1	0	0	0	0	0	1	1	0	0	4	6460	1710	11.8	28.9	3.5	151	0	2.45	99	70	91	12	2	0242	0	0	0	.	.	0	0	0	.	0	0
24	1	74	164.9	55.9	20.56	2	2	13.5	0	0	0	0	0	1	0	0	0	0	0	0	0	1	0	3	15250	1720	10.4	98.2	3.3	109	0	1.95	83	51	101	31	5	0718	0	0	0	.	.	0	0	0	.	0	0
25	2	66	155	55.5	23.1	3	0	0	0	0	0	0	0	0	0	0	0	0	0	0	0	1	0	2	7540	2060	13.2	15.8	3.9	190	0	1.68	94	70	131	12	2	0208	0	0	0	.	.	0	0	0	.	0	0
26	2	58	155	57	23.73	3	0	0	0	0	0	0	0	1	0	1	0	0	0	0	0	1	0	3	5210	2430	13.1	35.2	3.9	190	0	1.9	91	74	137	12	2	0210	0	0	0	.	.	0	0	0	.	0	0
27	1	72	169.5	65	22.62	2	1	48	1	1	0	0	0	0	0	0	0	0	0	0	0	1	0	3	7450	3820	16.2	29.1	3.8	212	0	2.48	97	52	53	11	6	0052	0	0	0	.	.	0	0	0	.	0	0
28	2	77	155	60	24.97	3	0	0	0	0	0	0	0	1	1	0	0	0	0	0	1	0	0	3	5980	2470	12.2	45	4	104	0	2.02	128	74	87	7	2	0208	0	0	0	.	.	0	0	0	.	0	0
29	2	50	153.6	55.6	23.57	3	0	0	0	0	0	0	0	1	0	0	0	0	0	0	0	0	0	3	7660	1010	14.6	28.1	3.2	162	0	2.35	106	75	81	7	2	0229	0	0	0	.	.	0	0	0	.	0	0
30	2	63	155	67	27.89	4	1	15	0	0	0	0	0	1	0	0	0	0	0	0	0	1	0	3	7260	2670	15.4	37.8	4	163	0	1.91	101	80	83	7	2	210	0	0	0	.	.	0	0	0	.	0	0
31	1	76	165	70	25.71	4	1	53	1	0	0	0	0	1	1	0	1	0	0	0	0	0	0	3	9570	2680	15.6	58.8	3.6	209	0	1.59	69	58	.	4	6	0110	0	0	0	.	.	0	0	0	.	0	0
32	2	74	154	61.5	25.93	4	0	0	0	0	0	0	0	1	0	0	0	1	0	0	1	1	0	2	4950	1320	11.9	46	3.7	136	0	1.79	114	76	82	11	2	0209	0	0	0	.	.	0	0	0	.	0	0
33	2	62	153.2	54.3	23.14	3	0	0	0	0	0	0	0	0	0	0	0	0	0	0	0	1	0	3	5680	2110	14.3	87.4	3.5	235	0	1.3	68	66	61	10	5	0259	0	0	0	.	.	0	0	0	.	0	0
34	2	63	156	84	34.52	5	0	0	0	0	0	0	0	1	1	0	0	0	0	0	0	1	0	2	5370	2740	14.6	44.1	4.1	131	0	2.25	113	76	103	5	5	0200	0	0	0	.	.	0	0	0	.	0	0
35	2	71	145.4	53.9	25.5	4	0	0	0	0	0	0	0	1	0	0	1	0	0	0	0	0	0	3	6060	1870	11	58.7	3.4	163	0	1.81	125	83	87	8	2	0324	0	0	0	.	.	0	0	0	.	0	0
36	2	54	150	58	25.78	4	0	0	0	0	0	0	0	1	0	0	0	0	0	0	0	0	0	3	5270	2350	14.4	35.5	3.7	247	0	2.57	128	88	102	6	2	0155	0	0	0	.	.	0	0	0	.	0	0
37	2	34	171.5	85.5	29.07	4	0	0	0	0	0	0	0	0	0	0	0	0	0	0	0	0	0	2	6630	2150	12.6	30.1	4	172	0	2.95	91	84	77	7	2	0228	0	0	0	.	.	0	0	0	.	0	0
38	1	74	163	57	21.45	2	0	0	0	0	0	0	0	1	0	0	0	0	0	0	0	0	0	3	7280	2770	12.7	47.5	3.7	180	0	2.49	111	79	125	10	2	0121	0	0	0	.	.	0	0	0	.	0	0
39	1	58	168	64	22.68	2	0	0	0	0	0	0	0	0	0	0	0	0	0	0	0	0	0	2	6180	1960	15.9	43.6	3.6	198	0	3.42	114	69	133	6	2	0300	0	0	0	.	.	0	0	0	.	0	0
40	1	53	170	85	29.41	4	1	37.5	0	0	0	0	0	1	0	0	0	0	0	0	0	1	0	3	3760	3200	13.4	79.8	3.6	200	0	2.73	84	78	105	6	2	0228	0	0	0	.	.	0	0	0	.	0	0
41	1	66	169	66	23.11	3	2	23	0	0	1	0	0	0	0	0	0	0	0	0	0	0	0	3	5870	2490	13.2	54.3	3	161	0	2.61	96	78	83	7	1	0332	0	0	0	1	11	0	0	0	.	0	0
42	1	53	176	75	24.21	3	1	82.5	0	1	0	0	0	0	0	0	0	0	0	0	1	1	0	3	6850	2160	14.8	23.5	4.2	188	0	3.34	99	57	95	12	2	0213	0	0	0	.	.	0	0	1	3	0	0
43	1	48	161.1	66.2	25.51	4	1	15	0	0	0	0	0	0	0	0	0	0	0	0	0	1	0	2	4900	2280	14.8	47.1	3.9	202	0	3.44	113	78	126	5	2	0150	0	0	0	.	.	0	0	0	.	0	0
44	1	72	167.8	77.4	27.49	4	1	80	0	0	0	0	0	0	0	1	0	0	0	0	1	1	0	3	11010	2350	16.6	67.1	4	133	0	2.49	97	65	107	8	5	0300	0	0	0	.	.	0	0	0	.	0	0
45	2	72	154.5	64.3	26.94	4	0	0	0	0	0	0	0	1	0	0	0	0	0	0	1	0	0	3	6370	2600	11.9	95.1	3.8	130	0	1.84	111	71	63	7	3	0247	0	0	0	.	.	0	0	0	.	0	0
46	1	82	161.5	48	18.4	1	1	36	0	0	0	0	0	0	0	0	0	0	0	0	1	1	0	3	4720	1610	14	26.2	3.9	147	0	1.96	101	70	138	7	2	0410	0	0	0	.	.	0	0	0	.	0	0
47	1	32	181	70	21.37	2	0	0	0	0	0	0	0	0	0	0	0	0	0	0	1	1	0	3	6080	1690	14.7	84	3.4	273	0	3.77	87	82	82	7	2	0236	0	0	0	.	.	0	0	0	.	0	0
48	1	71	162.6	65.1	24.62	3	1	49	0	0	0	0	0	0	0	0	0	0	0	0	1	1	0	3	7510	3850	15.3	22.9	3.6	176	0	2.14	90	60	95	6	6	0241	0	0	0	.	.	0	0	0	.	0	0
49	1	69	165	66	24.24	3	1	41	0	0	0	0	0	0	0	0	0	0	0	0	1	1	0	3	7150	3410	14.5	48.9	3.5	202	0	2.8	109	69	110	21	2	0239	0	0	0	.	.	0	0	0	.	0	0
50	1	67	171.8	88.4	29.95	4	1	36	1	0	0	0	0	1	1	0	0	0	0	0	0	1	0	3	7350	500	15.4	53	3.7	161	99	2.95	103	78	.	9	5	0453	0	0	0	.	.	0	0	0	.	0	0
51	2	59	152	50	21.64	2	0	0	0	0	0	0	0	1	0	0	0	0	0	0	1	0	0	2	8420	3060	14.5	1.8	4.3	188	0	2.5	131	80	96	4	6	0142	0	0	0	.	.	0	0	0	.	0	0
52	1	67	162.9	62	23.36	3	0	0	0	0	0	0	0	0	0	0	0	0	0	0	1	1	0	2	4210	1600	12.4	88.5	3.8	221	0	2.5	100	67	112	5	6	0126	0	0	0	.	.	0	0	0	.	0	0
53	1	69	169.4	67.6	23.56	3	1	38	0	0	0	0	0	1	0	0	0	0	0	1	0	0	0	3	10980	3180	15.5	42.6	3.4	174	0	2	75	59	85	11	2	0327	0	0	0	.	.	0	0	0	.	0	0
54	1	72	155	55.2	22.98	2	1	41	0	0	0	0	0	1	0	0	0	0	0	0	0	0	0	2	8240	2460	13.7	35	3.3	187	0	1.47	71	60	119	10	2	0207	0	0	0	.	.	0	0	0	.	0	0
55	2	53	150.8	50.7	22.29	2	0	0	0	0	0	0	0	0	0	0	0	0	0	0	0	0	0	2	4940	2060	13	0.4	3.8	257	0	2.07	114	75	97	8	2	0228	0	0	0	.	.	0	0	0	.	0	0
56	2	61	151.2	49.6	21.7	2	0	0	0	0	0	0	0	0	0	0	0	0	0	0	0	0	0	2	6230	1770	13.3	75.8	3.5	211	0	1.83	96	74	94	7	2	0140	0	0	0	.	.	0	0	0	.	0	0
57	1	63	158	48	19.23	2	1	80	0	0	0	0	0	0	0	1	0	0	0	0	1	1	0	3	7390	2160	11.4	33.3	2.3	157	0	2.37	87	73	69	17	2	0500	0	0	0	9	9	0	0	0	.	0	0
58	1	80	166.6	66.5	23.96	3	1	40	1	0	0	0	0	1	0	0	0	0	0	0	0	0	0	3	5240	1740	12.9	29.7	3.2	131	0	2.22	94	67	100	15	2	0315	0	0	0	.	.	0	0	0	.	0	0
59	2	58	153.6	49.1	20.81	2	0	0	0	0	0	0	0	0	0	0	0	0	0	0	0	0	0	3	4640	1660	13.3	69.2	4.1	203	0	2.14	85	80	68	9	2	0134	0	0	0	.	.	0	0	0	.	0	0
60	2	48	161	53	20.45	2	1	12.5	0	0	0	0	0	0	0	0	0	0	0	0	0	0	0	1	7790	2260	15.1	10.8	4.5	198	0	2.96	116	77	111	5	6	0047	0	0	0	.	.	0	0	0	.	0	0
61	1	58	169.5	82.1	28.58	4	1	10	0	0	0	0	0	0	0	0	0	0	0	0	0	1	0	2	6530	1290	15.2	4.3	3.9	184	0	3.04	98	72	133	10	2	0252	0	0	0	.	.	0	0	0	.	0	0
62	1	58	169	64	22.4082	2	2	76	0	0	0	0	0	0	0	0	0	0	0	0	0	1	0	3	6210	2750	10.7	0.8	2.8	137	0	3.04	91	72	101	28	2	0411	0	0	0	.	.	0	0	0	.	0	0
63	2	83	157.5	67.1	27.05	4	0	0	0	0	0	0	0	1	0	0	0	0	0	0	0	0	0	3	4550	1120	10.7	0.4	3	103	0	1.56	103	69	90	10	2	0316	0	0	0	.	.	0	0	0	.	0	0
64	2	68	151	49.6	21.75	2	1	11.25	0	0	0	0	0	1	0	0	1	0	0	0	0	0	0	3	8390	3720	11.1	0.7	3.6	112	0	1.91	116	77	89	9	2	0207	0	0	0	.	.	0	0	0	.	0	0
65	2	54	153.4	62.2	26.43	4	0	0	0	0	0	0	0	0	0	0	0	0	0	0	1	0	0	3	4520	2080	12.1	0.4	3.8	196	0	2.15	97	75	89	6	5	0152	0	0	0	.	.	0	0	0	.	0	0
66	2	58	160.7	70.1	27.14	4	0	0	0	0	0	0	0	1	0	1	0	0	0	0	0	0	0	2	5980	1810	11.8	126.9	3.6	178	0	2.04	89	79	89	11	2	0210	0	0	0	.	.	0	0	0	.	0	0
67	1	70	160	60	23.44	3	1	33	0	0	0	0	0	0	1	0	0	0	0	0	0	1	0	3	10560	2650	11.9	2.3	2.6	104	0	1.68	72	71	87	10	2	0323	0	0	0	.	.	0	0	0	.	0	0
68	1	70	167	53	19	2	0	0	0	0	0	0	0	1	1	0	0	0	0	0	1	1	0	3	3640	1260	9.9	1.3	3.2	150	0	3.32	123	86	105	11	5	0428	0	0	0	.	.	0	0	0	.	0	0
69	1	74	160.5	64.4	25	4	2	28.5	1	1	0	0	1	1	0	0	0	0	0	0	0	1	0	3	9450	2490	15	1.1	3.3	213	0	2.28	104	60	128	9	5	0340	0	0	0	.	.	0	0	0	.	0	0
70	1	60	170	70	24.22	3	2	11.55	1	0	0	1	0	0	0	0	0	0	0	0	0	0	0	2	8190	2410	12.8	2.2	2.9	203	0	2.7	92	76	85	18	3	0359	0	0	0	.	.	0	0	0	.	0	0
71	1	64	165	64	23.51	3	0	0	0	0	0	0	0	0	0	0	0	0	0	0	1	0	0	3	8110	2460	11.2	1.1	4.1	212	0	2.18	81	67	82	7	2	0210	0	0	0	.	.	0	0	0	.	0	0
72	1	63	168	70	24.8	3	1	84	0	1	0	0	0	1	0	0	0	0	0	0	0	1	0	3	10800	2600	14	7.5	3.4	121	0	2.81	79	71	81	8	2	0209	0	0	0	.	.	0	0	0	.	0	0
73	2	75	158.4	62.5	24.91	3	0	0	0	0	0	0	0	0	0	0	0	0	0	0	0	0	0	2	5350	2730	13.3	0.9	3.5	144	0	1.67	95	78	90	5	2	0234	0	0	0	.	.	0	0	0	.	0	0
74	1	72	168	73	25.86	4	1	51	0	0	0	0	0	0	1	1	1	0	0	0	0	0	0	2	8560	1220	13.5	2.3	3.7	161	0	2.59	104	76	85	7	2	0208	0	0	0	.	.	0	0	0	.	0	0
75	2	36	154.9	57.8	24.09	3	0	0	0	0	0	0	1	0	0	0	0	0	0	0	0	0	0	2	4060	1720	11.6	1.3	3.6	172	0	1.58	61	84	63	8	1	0144	0	0	0	.	.	0	0	0	.	0	0
76	1	57	169.7	68.9	23.93	3	0	0	0	0	0	0	0	0	0	0	0	1	0	0	0	1	0	2	5120	1450	13.9	89.7	3.2	145	0	2.42	79	71	102	10	1	0424	0	0	0	.	.	0	0	0	.	0	0
77	2	61	154	58	24.46	3	0	0	0	0	0	0	0	0	0	0	0	0	0	0	0	1	0	2	5090	1760	12.1	0.4	3.8	177	0	1.95	104	78	98	7	2	0149	0	0	0	.	.	0	0	0	.	0	0
78	1	49	172.7	60.7	20.35	2	2	29	0	0	0	0	0	0	0	0	0	0	0	0	0	1	0	2	4230	1970	13	0.6	3.7	161	0	3.1	89	83	118	7	2	0249	0	0	0	.	.	0	0	0	.	0	0
79	2	77	160.6	65.1	25.24	4	0	0	0	0	0	0	0	1	0	0	0	0	0	0	0	0	0	3	6370	1880	12.8	1.7	3.8	267	0	1.63	92	78	83	9	2	0245	0	0	0	.	.	0	0	0	.	0	0
80	2	50	154.6	51	21.34	2	0	0	0	0	0	0	0	0	0	0	0	0	0	0	0	0	0	1	7070	2240	12.3	4.3	3.6	170	0	2.3	99	79	97	6	2	0223	0	0	0	.	.	0	0	0	.	0	0
81	1	46	176	98	31.6374	5	1	62.5	0	0	0	0	0	0	0	0	1	0	0	0	0	0	0	2	5820	1370	12.3	1.1	3.9	202	0	1.82	50	50	75	13	1	0326	0	0	0	1	19	0	0	0	.	0	0
82	2	62	155	74.9	31.18	5	0	0	0	0	0	0	0	1	0	0	0	1	0	0	0	0	0	3	4830	1440	13.6	40.3	4.1	170	0	2.02	106	75	87	8	2	0235	0	0	0	.	.	0	0	0	.	0	0
83	2	65	146	59	27.6787	4	1	68	0	0	0	0	0	0	1	0	0	0	0	0	0	1	0	3	10470	4550	13	0.9	3.7	139	0	1.61	103	74	61	9	2	0252	0	0	0	.	.	0	0	0	.	0	0
84	2	52	159	47.8	18.91	2	0	0	0	0	0	0	0	1	1	0	0	0	0	0	0	0	0	3	8180	2160	13.9	31.8	3.9	125	0	2.16	94	81	88	10	2	0631	0	0	0	1	16	0	0	0	.	0	0
85	2	58	153	55	23.5	3	0	0	0	0	0	0	0	0	0	0	0	0	0	0	1	0	0	2	4370	1230	10.4	0.4	3.7	129	0	1.85	94	79	92	7	2	0225	0	0	0	.	.	0	0	0	.	0	0
86	2	74	162.9	80.4	30.3	5	0	0	0	0	0	0	0	1	0	0	0	0	0	0	0	0	0	3	4500	1660	12.1	0.7	3.7	227	0	2.09	108	69	87	8	2	0418	0	0	0	.	.	0	0	0	.	0	0
87	2	74	150.7	68.7	30.25	5	0	0	0	0	0	0	0	1	1	1	0	0	0	0	1	0	0	3	4990	1440	11.7	0.4	4.3	144	0	1.89	126	83	82	6	6	0043	0	0	0	.	.	0	0	0	.	0	0
88	2	67	158.4	61.7	24.59	3	0	0	0	0	0	0	0	1	0	0	0	0	0	0	1	0	0	3	5160	2000	13.6	0.9	3.7	253	0	2.23	116	83	108	8	2	0323	0	0	0	.	.	0	0	0	.	0	0
89	2	46	159.3	52.7	20.77	2	0	0	0	0	0	0	0	0	0	0	0	1	0	0	0	0	0	3	4610	1110	12.6	<0.3	3.3	161	0	2.21	89	78	101	9	2	0248	0	0	0	.	.	0	0	0	.	0	0
90	2	66	156.8	51.8	21.07	2	0	0	0	0	0	0	0	0	0	0	0	0	0	0	0	0	0	2	5010	2060	12	0.6	4.2	229	0	2.13	111	66	88	7	2	0216	0	0	0	.	.	0	0	0	.	0	0
91	1	73	168.9	75.8	26.57	4	1	24	1	0	0	0	0	0	0	0	0	0	0	0	1	1	0	3	5350	690	13	27.9	3.2	184	0	2.68	105	56	84	7	2	0230	0	0	0	.	.	0	0	0	.	0	0
92	1	54	165	66.8	24.54	3	1	24	1	0	0	0	0	1	0	0	0	0	0	0	0	1	0	2	6300	1440	14.3	3.8	3.5	217	0	2.37	79	72	90	9	1	0305	0	0	0	1	10	0	0	0	.	0	0
93	2	66	154	57	24.03	3	0	0	0	0	0	0	0	0	0	0	0	0	0	0	1	0	0	3	3900	2390	12.1	0.4	3.9	179	0	2.37	126	90	.	6	5	0246	0	0	0	.	.	0	0	0	.	0	0
94	1	73	164.7	70.3	25.92	4	1	95	1	1	0	0	0	0	0	0	0	0	0	0	1	0	0	3	6990	1690	12.9	6.3	3.8	149	0	2.04	86	52	74	5	6	0130	0	0	0	.	.	0	0	0	.	0	0
95	2	66	148.4	77	34.96	5	0	0	1	0	0	0	0	1	1	0	0	0	0	0	1	0	0	3	5200	2180	11.7	<0.3	3.4	100	0	1.85	115	81	68	14	2	0146	0	0	0	.	.	0	0	0	.	0	0
96	2	76	150.3	46.2	20.45	2	0	0	1	0	0	0	0	0	0	0	0	0	0	0	1	0	0	2	4010	1860	13.3	0.4	3.9	169	0	1.65	115	74	87	6	5	0207	0	0	0	.	.	0	0	0	.	0	0
97	1	76	170	50	17.3	1	0	0	1	1	0	0	0	0	0	0	0	0	0	0	1	1	0	2	4330	920	10.1	<0.3	3.4	129	0	2.29	93	94	124	19	2	0203	0	0	0	.	.	0	0	0	.	0	0
98	1	79	162.5	73.8	27.95	4	1	28	1	0	0	0	0	1	1	1	1	0	0	0	1	0	0	3	5190	2190	12.1	9.8	3.5	206	0	2.06	96	61	93	13	2	0200	0	0	0	.	.	0	0	0	.	0	0
99	1	69	163.3	57.9	21.71	2	0	0	0	0	0	0	1	1	0	0	0	0	0	0	1	1	0	3	5740	2490	12.3	0.5	4	172	0	3.09	125	75	121	8	2	0202	0	0	0	.	.	0	0	0	.	0	0
100	1	48	170.8	70.5	24.17	3	2	28	0	0	0	0	0	1	0	0	0	0	0	0	0	1	0	2	6590	1800	13.8	1.2	4.2	178	0	3.67	108	72	86	7	2	0251	0	0	0	.	.	0	0	0	.	0	0
101	2	57	150.8	62.4	27.44	4	0	0	1	0	0	0	0	1	0	0	0	1	0	0	0	1	0	3	5000	2390	12.1	0.5	3.6	157	0	1.87	102	82	106	7	2	0258	0	0	0	.	.	0	0	0	.	0	0
102	1	74	159.2	66.2	26.12	4	1	49	1	0	0	0	1	1	0	0	0	0	0	0	0	1	0	3	8070	3130	12.1	94.1	2.5	102	0	1.95	92	68	109	6	2	0349	0	0	0	.	.	0	0	0	.	0	0
103	1	64	169.3	83.9	29.27	4	1	15.5	1	0	0	0	0	1	1	0	0	0	0	0	0	1	0	3	8800	3540	12.5	0.6	3.6	145	0	2.78	99	73	84	10	2	0330	0	0	0	.	.	0	0	0	.	0	0
104	1	53	167.6	64.6	23	3	1	12	0	0	0	0	0	0	0	0	0	0	0	0	0	0	0	1	6860	1570	15.1	86.2	4.2	194	0	3.72	119	82	130	14	2	0426	0	0	0	.	.	0	0	1	2	0	0
105	1	73	173	56	18.71	2	1	42	1	0	0	0	0	0	0	0	0	0	0	0	0	0	0	3	5360	1640	13.6	1.8	4	242	0	2.11	80	74	95	8	2	0217	0	0	0	.	.	0	0	0	.	0	0
106	1	49	160	68.8	26.88	4	2	54	1	0	0	0	0	0	0	0	0	0	0	0	0	1	0	2	6070	2240	13.4	22.6	4.2	232	0	2.07	70	84	87	8	2	0322	0	0	0	.	.	0	0	0	.	0	0
107	1	74	164.2	61.3	22.74	2	1	73.5	1	0	0	0	0	1	0	0	0	0	0	0	0	1	0	2	8230	3780	14.6	11.3	3.4	222	0	2	85	72	80	16	5	0511	0	0	0	.	.	0	0	1	2	0	0
108	1	65	168.9	75.3	26.4	4	1	19	1	0	0	0	0	0	1	0	0	0	0	0	1	1	0	2	5430	1450	13	0.6	4.1	137	0	3.13	111	83	92	7	2	0200	0	0	0	.	.	0	0	0	.	0	0
109	2	34	163	56	21.08	2	0	0	1	0	0	0	0	0	0	0	0	0	0	0	0	0	0	2	6960	2150	13.3	17.5	3.8	176	0	3.11	106	86	103	9	2	0216	0	0	0	.	.	0	0	0	.	0	0
110	2	70	159.2	62.1	24.5	3	0	0	0	0	0	0	0	1	0	1	0	0	0	0	0	0	0	3	6520	1330	13.4	<0.3	4.1	220	0	1.91	101	77	96	10	2	0147	0	0	0	.	.	0	0	0	.	0	0
111	1	69	169	73.5	25.73	4	1	54	0	0	0	0	0	0	1	0	0	0	0	0	0	1	0	2	10630	2190	12.3	135.5	2.9	125	0	2.38	91	61	118	21	2	0341	0	0	0	.	.	0	0	0	.	0	0
112	1	62	167	65	23.31	3	0	0	0	0	0	0	0	0	0	0	0	0	0	0	0	1	0	3	4050	1370	14.9	0.6	4.1	155	0	2.88	103	79	133	8	2	0257	0	0	0	.	.	0	0	0	.	0	0
113	2	75	155.7	55.8	23.02	3	0	0	0	0	0	0	0	1	1	0	0	0	0	0	0	0	0	3	4920	2520	13	0.6	3.7	155	0	1.79	110	74	95	7	2	0225	0	0	0	.	.	0	0	0	.	0	0
114	1	61	167	67	24.02	3	2	41	0	0	0	0	1	1	0	0	0	0	0	0	0	0	0	3	6670	3040	13.2	0.9	3.5	158	0	2.95	104	74	105	8	2	0435	0	0	0	.	.	0	0	0	.	0	0
115	2	65	154.1	64.5	27.16	4	0	0	0	0	0	0	0	0	0	0	0	0	0	0	0	0	0	2	7510	1250	12.7	43.2	3.5	211	0	2.05	109	81	88	10	2	0226	0	0	0	.	.	0	0	0	.	0	0
116	2	74	162.7	72.6	27.43	4	0	0	0	0	0	0	0	1	1	0	0	0	0	0	0	0	0	3	5970	2780	13	2.2	3.9	233	0	1.85	96	74	86	6	2	0235	0	0	0	.	.	0	0	0	.	0	0
117	2	61	151	53	23.24	3	0	0	0	0	0	0	0	0	1	0	0	0	0	0	0	1	0	2	5740	1810	12.7	0.4	3.9	148	0	2.43	133	80	115	8	2	0302	0	0	0	.	.	0	0	0	.	0	0
118	1	61	176	80	25.83	4	2	61.5	0	0	0	0	0	1	1	0	0	0	0	0	0	1	0	3	4910	3210	12.7	2.1	3.4	185	0	2.58	83	71	79	7	2	0337	0	0	0	.	.	0	0	0	.	0	0
119	2	50	163	54	20.32	2	0	0	0	0	0	0	0	0	0	0	0	0	0	0	1	0	0	2	4000	780	13.7	0.5	4.2	193	0	.	.	.	.	4	6	0023	0	0	0	.	.	0	0	0	.	0	0
120	2	74	150.2	62.7	27.79	4	0	0	0	1	0	0	0	1	0	1	0	0	0	0	0	0	0	3	5430	2150	11.3	4.3	3.4	216	0	1.78	119	80	85	6	2	0209	0	0	0	.	.	0	0	0	.	0	0
121	1	52	185	85	24.84	3	0	0	0	0	0	0	0	1	1	1	0	0	0	0	0	1	0	3	7880	1870	13.7	1.8	3.6	204	0	4.16	110	69	107	9	2	0312	0	0	0	.	.	0	0	0	.	0	0
122	2	67	158	57	22.83	2	0	0	0	1	0	0	0	0	0	0	0	0	0	0	0	0	0	3	5760	2030	10.9	56.6	3.3	123	0	1.56	81	74	64	15	2	0236	0	0	0	.	.	0	0	0	.	0	0
123	1	77	166	59.6	21.63	2	1	42	0	0	0	0	0	1	0	0	0	0	0	0	0	1	0	3	3700	1490	11.5	44.7	2.8	138	0	1.91	89	59	104	11	5	0243	0	0	0	.	.	0	0	0	.	0	0
124	1	55	174	79	26.09	4	1	11	0	0	0	0	0	0	1	0	0	0	0	0	0	0	0	3	8050	2410	14.8	<0.3	4.1	150	0	1.46	55	52	.	7	2	0230	0	0	0	.	.	0	0	0	.	0	0
125	1	79	169	57	19.96	2	0	0	0	1	0	0	0	0	0	0	0	0	0	0	0	0	0	3	4320	1580	10.4	2.4	3.7	214	0	2.8	135	78	160	20	2	0141	0	0	0	.	.	0	0	0	.	0	0
126	1	63	183.5	88.2	26.19	4	1	60	0	1	0	0	0	1	0	0	0	0	0	0	0	1	0	3	4860	1930	12.4	2.6	3.4	155	0	2.64	79	74	103	13	2	0326	0	0	0	.	.	0	0	0	.	0	0
127	1	65	173	78.8	26.33	4	1	6.6	0	0	0	0	0	1	0	0	0	0	0	1	0	1	0	3	4030	2290	14.2	1.8	3.5	167	0	3.04	102	67	105	7	2	0337	0	0	0	.	.	0	0	0	.	0	0
128	2	73	155.8	60.6	24.97	3	0	0	0	0	0	0	0	1	0	0	0	0	0	0	1	0	0	3	8700	1950	13.2	0.5	3.6	152	0	2.91	108	82	94	10	2	0150	0	0	0	.	.	0	0	0	.	0	0
129	2	39	161	61	23.53	3	0	0	0	0	0	0	0	0	0	1	0	0	0	0	0	1	0	2	5790	2340	13.5	0.4	3.5	218	0	2.91	108	82	94	8	2	0141	0	0	0	.	.	0	0	0	.	0	0
130	1	60	180	77	23.77	3	1	60	0	0	0	0	0	1	1	0	0	0	0	0	0	1	0	3	6440	1890	12	0.4	4	128	0	1.66	50	48	89	6	2	0140	0	0	0	.	.	0	0	0	.	0	0
131	2	72	152.7	58.4	25.05	4	0	0	0	0	0	0	0	0	1	1	0	0	0	0	0	0	0	2	6730	1870	12.3	2.9	3.7	174	0	2.04	125	86	92	7	2	0332	2016-05-14	0	BPF	1	15	0	0	0	.	0	0
132	2	57	159	55.8	22.07	2	0	0	0	0	0	0	0	1	0	0	0	1	0	0	1	1	0	3	4980	3510	11.8	2.2	3.6	153	0	2.33	104	82	83	4	6	0037	0	0	0	.	.	0	0	0	.	0	0
133	1	76	148	67	30.59	5	0	0	0	0	0	0	0	1	0	0	0	0	0	0	0	1	0	3	5560	2430	12.6	0.8	4.3	209	0	1.42	105	78	75	4	6	0037	0	0	0	.	.	0	0	0	.	0	0
134	1	75	159	54	21.36	2	1	32	0	0	0	0	0	1	1	0	0	0	0	0	0	1	0	3	8320	1260	12.5	28.3	3.2	176	0	2.02	98	78	92	30	2	0255	0	0	0	#VALUE!	20	0	0	0	.	0	0
135	1	63	175	96	31.35	5	1	117.5	1	0	0	0	0	0	1	0	0	0	0	0	0	0	0	2	8940	1920	13.9	2.8	3.7	140	0	1.77	58	36	73	9	2	0221	0	0	0	.	.	0	0	0	.	0	0
136	1	76	164.8	65.9	24.26	3	1	49	0	0	0	0	0	1	0	0	0	0	0	0	1	1	0	3	5610	1050	12.6	15.3	3.7	173	0	2.33	102	72	119	5	6	0124	0	0	0	.	.	0	0	0	.	0	0
137	2	79	159	54	21.36	2	0	0	0	0	0	0	0	1	0	0	1	0	0	0	1	0	0	3	6130	3110	11.5	0.5	4	178	0	1.97	119	70	83	8	2	0148	0	0	0	.	.	0	0	0	.	0	0
138	2	61	164	57.5	21.38	2	0	0	0	0	0	0	0	1	0	1	0	0	0	0	0	0	0	2	4340	1770	13.5	0.5	3.8	189	0	2.38	105	80	105	6	3	0231	0	0	0	.	.	0	0	0	.	0	0
139	2	68	158.3	69.1	27.58	4	0	0	0	0	0	0	0	0	0	0	0	0	0	0	0	0	0	2	5860	2230	12.7	0.7	3.7	176	0	2.01	104	77	85	6	2	0213	0	0	0	.	.	0	0	0	.	0	0
140	2	76	151.8	46.2	20.05	2	1	10	0	1	0	0	0	1	1	0	0	0	0	0	0	0	0	3	9530	1620	14	1.5	2.2	215	0	1.22	86	53	74	33	2	0355	0	0	0	5	14	0	0	1	.	0	0
141	2	64	157.6	65.5	26.37	4	0	0	0	0	0	0	0	0	0	0	0	0	0	0	0	0	0	2	6770	1630	12.1	4.5	4	189	0	1.47	73	63	93	8	2	0233	0	0	0	.	.	0	0	0	.	0	0
142	1	68	167.8	71.3	25.32	4	0	0	0	0	1	0	0	0	0	1	0	0	0	0	1	1	0	3	8210	3370	13.7	0.5	3.6	125	0	2.03	77	59	105	6	5	0155	0	0	0	.	.	0	0	0	.	0	0
143	1	62	168.7	85.4	30.01	5	1	28	0	0	0	1	0	1	0	0	0	0	0	0	1	1	0	3	2420	630	12.2	8.7	3.7	215	0	2.92	100	82	54	6	6	0126	0	0	0	.	.	0	0	0	.	0	0
144	2	83	149.2	48	21.56	2	0	0	0	1	0	0	1	1	0	0	0	0	0	0	0	0	0	3	6680	1520	11.9	0.3	4	182	0	1.44	118	77	124	7	5	0222	0	0	0	.	.	0	0	0	.	0	0
145	1	76	170	80	27.68	4	2	53	0	0	0	0	0	1	0	0	0	0	0	1	0	1	0	2	5960	2610	12.9	9.2	3.4	167	0	1.62	66	74	106	13	5	0319	0	0	0	1	17	0	0	0	.	0	0
146	1	60	164	58	21.56	2	0	0	0	0	0	0	0	0	0	0	0	0	0	0	0	0	0	2	8750	1770	13	52.5	3.9	149	0	2.82	101	74	125	6	6	0040	0	0	0	.	.	0	0	0	.	0	0
147	1	61	169	91	31.86	5	0	0	0	0	0	0	0	1	0	1	0	0	0	0	0	1	0	2	5730	1620	13.7	0.9	4.2	224	0	3.03	103	82	82	14	2	0228	0	0	0	.	.	0	0	0	.	0	0
148	2	64	156.8	60.4	24.57	3	2	17.6	0	0	0	0	0	0	1	1	0	0	0	0	0	0	0	3	6690	1340	13.9	1.3	3.4	189	0	1.61	80	78	82	12	2	0246	0	0	0	.	.	0	0	0	.	0	0
149	1	74	163.3	69	25.87	4	1	48	0	1	0	0	0	1	1	0	0	0	0	0	0	0	0	3	4960	1030	8.9	77.8	3.3	145	0	1.43	63	68	82	13	2	0318	0	0	0	.	.	0	0	0	.	0	0
150	1	64	184	83	24.52	3	1	21	0	0	0	0	0	1	1	1	0	0	0	1	0	1	0	3	6040	1240	14.1	77.6	4.3	173	0	3.01	90	70	71	7	2	0312	0	0	0	.	.	0	0	0	.	0	0
151	2	56	165.4	62.4	22.81	2	0	0	0	0	0	0	0	1	0	0	0	0	0	0	0	0	0	3	4220	2490	12.6	43.8	3.9	182	0	2.6	106	70	112	10	2	0302	0	0	0	.	.	0	0	0	.	0	0
152	2	49	147.9	51.8	23.68	3	1	16	0	0	0	0	0	0	1	0	0	0	0	0	1	0	0	2	6840	1680	13.2	0.6	4.2	173	0	.	.	.	.	4	6	0033	0	0	0	.	.	0	0	0	.	0	0
153	1	75	169	60	21.01	2	0	0	1	0	0	0	0	0	0	0	0	0	0	0	0	1	0	2	6630	2280	13.5	0.8	3.6	148	0	1.88	76	45	65	16	2	0355	0	0	0	.	.	0	0	0	.	0	0
154	2	77	159.9	73.9	28.9	4	0	0	0	0	0	0	0	1	0	0	0	0	0	0	1	0	0	2	8820	2810	13.7	47.9	3.9	187	0	2.04	114	83	80	11	2	0304	0	0	0	.	.	0	0	0	.	0	0
155	2	61	157.7	47.4	19.06	2	0	0	0	0	0	0	0	0	0	0	0	0	0	0	1	0	0	2	3590	1740	12.7	0.8	4	186	0	1.9	91	86	97	6	2	0247	0	0	0	.	.	0	0	0	.	0	0
156	2	38	154	54	22.77	2	2	18	0	0	0	0	0	0	0	0	0	0	0	0	0	1	0	2	5310	2210	10	<0.3	3.7	161	0	2.52	101	74	65	7	2	0207	0	0	0	.	.	0	0	0	.	0	0
157	1	69	172	68	22.99	2	0	0	0	0	0	0	0	0	0	0	0	0	0	0	0	1	0	1	3850	2000	12.9	1.3	3.9	197	0	2.2	80	60	104	9	2	0220	0	0	0	.	.	0	0	0	.	0	0
158	2	67	160.6	56.5	21.91	2	0	0	0	0	0	0	0	1	1	0	0	0	0	0	0	0	0	3	6070	1510	11.5	<0.3	3.4	137	0	1.84	91	75	97	8	2	0135	0	0	0	.	.	0	0	0	.	0	0
159	1	55	163	47	17.6898	1	1	9	0	0	0	0	1	0	0	0	0	0	0	0	0	0	0	1	5850	2320	14.2	114.3	3.8	244	0	2.26	75	71	99	10	2	0259	0	0	0	.	.	0	0	0	.	0	0
160	2	79	148.8	56.9	25.7	4	0	0	0	0	0	0	1	0	0	1	0	0	0	0	0	0	0	2	7720	1630	12.4	0.4	3.6	181	0	2.19	166	74	96	8	5	0249	0	0	0	.	.	0	0	0	.	0	0
161	1	71	166.2	54.5	19.73	2	1	82	0	0	0	0	0	0	0	0	0	0	0	0	1	0	0	2	8150	1950	14.4	0.5	3.8	168	0	2.8	111	82	115	8	2	0218	0	0	0	.	.	0	0	0	.	0	0
162	2	56	160.2	71	27.67	4	0	0	0	0	0	0	0	0	0	0	0	0	0	0	0	0	0	2	5810	2360	13.5	1.2	4.1	286	0	2.42	105	82	89	5	2	0144	0	0	0	.	.	0	0	0	.	0	0
163	1	59	173	78	26.06	4	1	38	0	0	0	0	0	1	1	0	0	0	0	0	0	1	0	2	5340	1520	12.9	0.6	4.2	161	0	3.41	108	78	91	5	2	0133	0	0	0	.	.	0	0	0	.	0	0
164	2	53	161	59	22.76	2	1	11.2	0	0	0	0	0	0	0	0	0	0	0	0	0	1	0	2	5360	2470	13.5	10.8	3.9	223	0	2.51	104	84	108	7	2	0125	0	0	0	.	.	0	0	0	.	0	0
165	1	80	155.8	65.9	27.15	4	0	0	0	0	0	0	1	1	0	1	0	0	0	0	1	1	0	3	5170	920	14.9	81.3	2.9	138	0	.	.	.	.	10	2	0818	0	0	0	.	.	0	0	0	.	0	0
166	1	58	154.5	54.6	22.87	2	1	37	0	0	0	0	0	1	0	0	0	0	0	0	0	1	0	3	6310	1240	13.7	1.8	3.3	195	0	2.34	95	70	121	13	1	0229	0	0	0	1	11	0	0	0	.	0	0
167	2	41	147	50	23.14	3	1	25	0	0	0	0	0	0	0	0	0	0	0	0	0	0	0	2	9780	960	12.3	66.1	3.7	175	0	2.08	98	85	122	6	3	0150	0	0	0	.	.	0	0	0	.	0	0
168	2	79	156	51	20.96	2	0	0	0	0	0	0	0	1	0	0	0	0	0	1	0	0	0	3	9840	2300	11.8	83.2	3.5	186	0	2.13	137	82	85	8	6	0057	0	0	0	.	.	0	0	0	.	0	0
169	1	73	172	59	19.94	2	1	50	0	0	0	0	0	0	1	0	0	0	0	0	0	1	0	3	3620	2760	12.9	3.5	3.1	111	0	2.3	87	50	109	19	3	0334	0	0	0	.	.	0	0	0	.	0	0
170	1	56	166	73.8	26.78	4	0	0	0	0	0	0	0	0	0	0	0	0	0	0	0	1	0	3	4570	2070	15.2	77.8	4.1	206	0	2.82	95	78	105	6	2	0249	0	0	0	.	.	0	0	0	.	0	0
171	1	73	166	54	19.6	2	1	19.5	0	0	0	0	0	0	0	0	0	0	0	0	0	0	0	1	4100	2030	12.9	73.1	3.5	148	0	2.67	116	81	109	32	2	0524	0	0	0	.	.	0	0	0	.	0	0
172	1	26	179.4	67.3	20.91	2	0	0	0	0	0	0	0	0	0	0	0	0	0	0	0	0	0	1	7710	2260	15	2.5	3.9	170	0	3.38	75	85	94	13	6	0603	0	0	0	.	.	0	0	0	.	0	0
173	1	60	168	74	26.22	4	2	30	0	0	0	0	0	0	0	0	0	1	0	0	0	1	0	2	5750	2770	13.2	0.5	4.1	186	0	2.38	83	70	112	8	2	0202	0	0	0	.	.	0	0	0	.	0	0
174	1	71	160	67	26.17	4	0	0	0	0	0	0	0	0	1	0	0	0	0	0	0	0	0	3	7520	940	12.1	111.4	3.8	171	0	2.14	94	75	101	7	2	0219	0	0	0	.	.	0	0	0	.	0	0
175	2	71	152.1	57.8	24.98	3	0	0	0	0	0	0	0	1	0	0	0	0	0	0	0	0	0	2	4120	1070	14.3	24.6	3.7	180	0	2.33	143	80	111	11	2	0145	0	0	0	.	.	0	0	0	.	0	0
176	1	74	173.5	77.8	25.85	4	1	52	0	0	0	0	0	0	0	0	0	0	0	0	1	1	0	2	4430	1310	11	143.4	3.7	116	0	2.35	87	75	92	10	2	0649	0	0	0	.	.	0	0	0	.	0	0
177	1	75	165	59	21.67	2	1	39	1	0	0	0	0	1	0	0	0	0	0	0	0	1	0	3	8630	3660	15.5	90.9	3.8	168	0	1.44	69	49	70	6	2	0259	0	0	0	.	.	0	0	0	.	0	0
178	1	80	176.9	82.9	26.49	4	1	20	1	0	0	0	1	1	0	0	0	0	0	1	0	0	0	3	9000	2260	12.5	101.9	3	170	0	2.46	94	63	69	9	2	0302	0	0	0	.	.	0	0	0	.	0	0
179	1	58	164	59	21.94	2	1	16	0	0	0	0	0	0	0	0	0	0	0	0	0	1	0	1	4420	1440	14	.	3.8	182	0	3.08	112	74	95	7	2	0126	0	0	0	.	.	0	0	0	.	0	0
180	2	74	148	50	22.83	2	0	0	0	0	0	0	0	1	0	0	0	0	0	0	0	0	0	3	4270	1430	12	.	3.9	173	0	1.68	117	74	83	6	2	0151	0	0	0	.	.	0	0	0	.	0	0
181	1	73	166	66.4	24.1	3	1	17	0	0	0	0	0	1	0	0	0	0	0	0	1	1	0	3	5400	1830	13.6	59.5	3.1	162	0	2.29	95	66	91	8	6	0111	0	0	0	.	.	0	0	0	.	0	0
182	2	49	165	65	23.88	3	0	0	0	0	0	0	0	0	0	0	0	0	0	0	1	0	0	2	3800	2050	12.7	27.7	4.1	153	0	2.52	95	78	95	21	1	0226	0	0	0	.	.	0	0	0	.	0	0
183	2	64	153.5	46.1	19.57	2	0	0	0	0	0	0	0	0	0	0	0	0	0	0	0	0	0	2	5850	1690	12	7.8	3.5	249	0	2.14	117	77	141	8	2	0129	0	0	0	.	.	0	0	0	.	0	0
184	2	61	150	56	24.89	3	0	0	0	0	0	0	0	1	0	0	0	0	0	0	1	0	0	2	6380	1100	13.1	64.6	4	204	0	2.04	113	88	118	6	2	0204	0	0	0	.	.	0	0	0	.	0	0
185	2	75	148	58	26.48	4	1	0.75	0	0	0	0	0	1	0	0	0	0	0	0	0	1	0	2	8900	2420	12.6	63.6	3.7	196	0	1.64	119	82	88	5	2	0144	0	0	0	.	.	0	0	0	.	0	0
186	2	64	151.1	56.6	24.79	3	0	0	0	0	0	0	0	1	0	0	0	0	0	0	0	0	0	2	3660	1910	12	25	3.7	137	0	2.09	119	80	90	5	2	0207	0	0	0	.	.	0	0	0	.	0	0
187	1	64	167	68	24.38	3	1	41	0	0	0	0	0	0	0	0	0	0	0	0	0	1	0	3	4430	2110	12.9	37.3	4.1	137	0	1.55	57	51	92	6	5	0231	0	0	0	.	.	0	0	0	.	0	0
188	2	64	160	62	24.22	3	0	0	0	0	0	0	0	1	1	1	0	0	0	0	1	0	0	3	8470	980	14.8	50.7	4.1	198	0	2.54	123	81	99	6	2	0202	0	0	0	.	.	0	0	0	.	0	0
189	1	60	165	65	23.88	3	2	30	0	0	0	0	0	1	0	0	0	0	0	0	1	0	0	3	10910	3180	15.5	86.5	3.7	220	0	1.57	58	57	94	17	2	0232	0	0	0	.	.	0	0	0	.	0	0
190	1	52	170	54	18.69	2	0	0	0	0	0	0	0	0	0	0	0	0	0	0	0	1	0	1	5440	2230	16.8	50.1	3.8	199	0	2.97	91	81	99	7	2	0238	0	0	0	.	.	0	0	0	.	0	0
191	1	68	168.1	75.5	26.72	4	1	43	0	0	0	1	0	0	0	0	0	0	0	0	0	1	0	3	4200	1680	12.3	17.6	3.5	165	0	2.09	78	88	58	17	6	0152	0	0	0	.	.	0	0	0	.	0	0
192	1	71	162	62	23.62	3	1	47	1	0	0	0	0	1	0	0	0	0	0	0	1	1	0	3	17350	1890	9.3	125.2	2.4	83	0	1.55	68	64	77	13	2	0421	0	0	0	4	31	0	0	0	.	0	0
193	1	44	176	60	19.37	2	0	0	0	0	0	0	0	0	0	0	0	0	0	0	0	1	0	1	5440	1890	16.7	28.6	3.7	195	0	3.58	97	73	124	19	2	0322	0	0	0	.	.	0	0	0	.	0	0
194	1	73	160	58	22.66	2	1	43	0	0	0	0	0	0	1	0	0	0	0	0	0	1	0	2	7710	2030	13.5	76.1	3.6	158	0	1.83	86	67	79	6	2	0217	0	0	0	.	.	0	0	0	.	0	0
195	2	64	146	53.8	25.24	4	0	0	1	0	0	0	0	0	0	0	0	0	0	0	0	0	0	3	7590	2420	14.8	44	4.1	184	0	2.36	92	81	84	5	2	0345	0	0	0	.	.	0	0	0	.	0	0
196	1	60	165	68.4	25.12	4	1	39	1	0	0	0	0	1	1	0	0	0	0	0	1	1	0	2	8220	1930	12.4	65.3	4	82	0	2.38	83	90	58	25	2	0251	0	0	0	7	22	0	0	1	3	0	0
197	2	50	164	59	21.9363	2	0	0	0	0	0	0	0	0	0	0	0	0	0	0	0	0	0	1	5630	1840	9.6	44.3	3.6	172	0	2.35	92	78	84	5	2	0215	0	0	0	.	.	0	0	0	.	0	0
198	1	63	172	77	26.03	4	1	20	0	0	0	0	0	0	0	1	0	0	0	0	0	1	0	3	7070	3260	16.2	31.1	3.4	185	0	2.85	95	74	99	5	5	0317	0	0	0	1	26	0	0	0	.	0	0
199	1	75	172	66	22.31	2	0	0	1	0	0	0	1	0	0	0	0	0	0	0	0	0	0	3	5290	1710	13.4	115.4	3.7	159	0	1.43	56	41	59	15	5	0119	0	0	0	.	.	0	0	0	.	0	0
200	1	57	170	68	23.53	3	2	18.5	0	0	0	0	0	0	0	0	0	0	0	0	0	1	0	1	9600	3420	15.6	103.1	3.5	165	0	3.08	104	77	95	12	2	0517	0	0	0	.	.	0	0	0	.	0	0
201	1	65	162	56	21.34	2	1	12	0	0	0	0	0	1	1	0	0	0	0	0	0	1	0	3	17420	1660	11.9	221.5	2.6	168	0	2.51	98	70	99	7	3	0321	0	0	0	.	.	0	0	0	.	0	0
202	1	51	164	69	25.65	4	0	0	0	0	0	0	0	0	0	0	0	0	0	0	0	1	0	2	8320	2710	15.2	.	4.2	214	0	3.27	106	79	91	7	2	0207	0	0	0	.	.	0	0	0	.	0	0
203	1	73	162	51.7	19.7	2	0	0	1	0	0	0	0	0	0	0	0	1	0	0	0	0	0	3	5960	3510	10.5	58.6	2.9	159	0	1.43	64	50	82	69	2	0426	0	0	0	.	.	0	0	0	.	0	0
204	1	64	170	71	24.57	3	0	0	1	0	0	0	0	0	0	0	0	0	0	0	0	0	0	2	6400	2170	15.2	31	3.9	173	0	1.43	64	50	82	10	2	0244	0	0	0	.	.	0	0	0	.	0	0
205	1	76	168	61	21.61	2	1	30	1	1	0	0	0	1	0	0	0	0	0	0	0	1	0	2	8170	2040	12.1	75.5	3.6	166	0	2.1	88	66	96	14	2	0353	0	0	0	.	.	0	0	0	.	0	0
206	1	56	173	71.5	23.89	3	1	17	0	0	0	0	0	0	0	0	0	0	0	0	0	1	0	2	7200	1740	15.3	59.7	3.8	225	0	3.22	101	68	109	8	2	0218	0	0	0	.	.	0	0	0	.	0	0
207	2	66	158	56.3	22.55	2	0	0	0	0	0	0	0	0	0	0	0	0	0	0	0	0	0	2	9030	3420	14.3	35.6	4	274	0	.	.	.	.	5	2	0150	0	0	0	.	.	0	0	0	.	0	0
208	1	70	166.5	72.1	26.01	4	1	15	1	1	0	0	0	1	0	0	0	0	0	0	0	1	0	2	7630	1590	16	33.8	4.4	146	0	.	.	.	.	7	2	0228	0	0	0	.	.	0	0	0	.	0	0
209	1	37	166.9	70.9	25.45	4	0	0	0	0	0	0	0	0	0	0	0	0	0	0	0	0	0	2	4440	2030	15.2	43.7	3.9	156	0	3.37	94	81	89	8	5	0318	0	0	0	.	.	0	0	0	.	0	0
210	1	59	163	61.3	23.07	3	2	36	0	0	0	0	0	0	0	0	0	0	0	0	0	1	0	3	6130	2160	14.3	46.5	2.9	202	0	2.64	94	66	.	9	2	0537	0	0	0	.	.	0	0	0	.	0	0
211	2	62	150	64	28.44	4	0	0	0	0	0	0	0	1	0	0	0	0	0	0	0	0	0	2	5750	2240	13.5	31	4.2	151	0	2.16	120	79	92	6	2	0154	0	0	0	.	.	0	0	0	.	0	0
212	1	61	177.3	91.4	29.08	4	1	64	0	0	0	0	0	1	0	0	0	0	0	0	0	0	0	3	9560	2980	14.9	130.9	3.5	164	0	2.77	86	63	120	8	2	0426	0	0	0	.	.	0	0	0	.	0	0
213	1	61	164	59	21.94	2	1	33	0	0	0	0	0	1	0	0	0	0	0	0	0	1	0	2	9610	1360	13.7	52.3	3.4	130	0	2.15	79	64	96	13	1	0427	0	0	0	1	8	0	0	0	.	0	0
214	2	65	151.9	58.4	25.31	4	0	0	1	0	0	1	0	0	0	0	0	0	0	0	0	0	0	3	7670	1450	10.7	43.2	2.6	135	0	0.79	45	83	41	22	2	0244	0	0	0	.	.	0	0	0	.	0	0
215	1	76	168	61	21.61	2	1	36	0	0	0	0	0	0	0	0	1	0	0	0	0	1	0	3	2840	1650	13.1	57.5	3.8	200	0	2.15	97	60	110	8	2	0308	0	0	0	.	.	0	0	0	.	0	0
216	1	71	164	69.5	25.84	4	2	25	0	0	0	0	0	1	1	0	1	0	0	0	0	1	0	3	12030	1770	14.8	114	3.7	183	0	1.93	80	66	92	13	3	0420	0	0	0	.	.	0	0	0	.	0	0
217	1	75	166	65	23.59	3	0	0	1	0	0	0	0	0	0	0	0	0	0	0	0	0	0	2	5190	1520	13.3	32.6	3.8	197	0	2.09	88	81	78	9	2	0220	0	0	0	.	.	0	0	0	.	0	0
218	2	69	158	59	23.63	3	0	0	0	0	0	0	0	0	0	0	0	0	0	0	0	0	0	1	5430	1500	13.4	25.8	3.5	190	0	1.92	102	73	102	7	2	0331	0	0	0	.	.	0	0	0	.	0	0
219	1	70	165.9	73.9	26.85	4	2	50	0	0	0	1	1	1	1	1	0	0	0	0	0	0	0	3	6530	1990	13.8	71	3.7	117	0	2.06	82	75	73	7	2	0351	0	0	0	.	.	0	0	0	.	0	0
220	1	59	163.3	56.9	21.34	2	1	20	1	0	0	1	0	0	1	1	0	0	0	0	0	0	0	3	10810	3190	12.9	142.4	2.6	128	0	2.73	98	69	83	7	5	0218	0	0	0	.	.	0	0	0	.	0	0
221	2	62	147.4	59.9	27.57	4	0	0	0	0	0	0	0	0	0	0	0	0	0	0	0	0	0	3	7670	2410	12	31.7	3.6	190	0	2.07	121	86	94	5	2	0144	0	0	0	.	.	0	0	0	.	0	0
222	1	78	161	70	27.01	4	1	39	1	1	0	0	0	0	1	0	1	0	0	0	0	1	0	3	5060	1960	15.2	71.6	4.1	209	0	1.38	67	61	105	11	2	0301	0	0	0	.	.	0	0	0	.	0	0
223	2	56	161.5	63.7	24.42	3	0	0	0	0	0	0	0	0	0	0	0	0	0	0	0	1	0	2	2640	1700	11.3	22.9	4.1	228	0	2.4	102	79	86	5	2	0203	0	0	0	.	.	0	0	0	.	0	0
224	2	67	154	51	21.5	2	0	0	0	0	0	0	0	0	0	0	0	0	0	0	0	0	0	2	8120	3760	14.1	50.9	3.7	207	0	2.02	116	76	124	13	2	0257	0	0	0	.	.	0	0	0	.	0	0
225	1	74	158	57	22.83	2	1	29	0	0	0	0	0	1	1	0	0	0	0	0	1	0	0	3	6280	2600	11.6	71.1	2.9	226	0	2.31	108	70	92	10	2	0237	0	0	0	.	.	0	0	0	.	0	0
226	2	61	157	48	19.47	2	0	0	0	0	0	0	0	0	0	0	0	0	0	0	1	0	0	3	2860	1470	13.6	28.7	3.3	214	0	2.18	107	76	92	7	2	0219	0	0	0	.	.	0	0	0	.	0	0
227	2	45	168.1	53.5	18.93	2	0	0	0	0	0	0	0	0	0	0	0	0	0	0	1	0	0	2	6280	3070	13.8	16	3.9	227	0	3.12	109	80	69	7	2	0142	0	0	0	.	.	0	0	0	.	0	0
228	2	46	162	57	21.72	2	0	0	0	0	0	0	0	0	0	0	0	0	0	0	0	0	0	2	4650	1380	12.6	21.6	3.8	165	0	2.53	97	82	100	5	2	0132	0	0	0	.	.	0	0	0	.	0	0
229	1	73	171	63.8	21.82	2	1	52	1	0	0	0	1	1	1	1	0	0	0	0	1	1	0	3	5430	2150	12.4	82.5	3.4	143	0	2.4	92	64	77	8	2	0314	0	0	0	.	.	0	0	0	.	0	0
230	1	51	175	76	24.82	3	1	23	1	0	0	0	0	1	1	1	0	0	0	0	1	1	0	3	5840	1520	11.7	20.6	3.3	195	0	1.9	55	46	45	5	6	0134	0	0	0	.	.	0	0	0	.	0	0
231	1	82	152.6	56.8	24.39	3	1	55	1	0	0	0	0	0	0	0	0	0	0	0	0	1	0	3	6220	2170	14.2	67.7	3.7	174	0	2.39	148	70	111	10	2	0319	0	0	0	.	.	0	0	0	.	0	0
232	2	50	161.9	43.2	16.48	1	0	0	0	0	0	0	0	0	0	1	0	1	0	0	1	0	0	2	5760	1790	9.7	119.7	3.6	178	0	2.23	89	85	97	13	5	0250	0	0	0	.	.	0	0	0	.	0	0
233	1	59	166	68	24.68	3	1	74	0	0	0	0	0	1	0	0	0	0	0	0	1	1	0	3	5090	1150	14.4	65.5	3.7	157	0	3.59	125	71	94	9	2	0329	0	0	0	.	.	0	0	0	.	0	0
234	2	62	155	41	17.07	1	0	0	0	0	0	0	0	0	0	0	0	0	0	0	1	0	0	2	7920	1710	12.1	24.9	4.2	222	0	1.94	99	81	118	6	2	0059	0	0	0	.	.	0	0	0	.	0	0
235	1	70	171	79.2	27.09	4	1	27	1	1	0	0	1	1	0	0	0	0	0	0	0	1	0	3	7490	2000	13.4	19.5	3.6	153	0	2.34	88	58	89	14	2	0232	0	0	0	.	.	0	0	0	.	0	0
236	1	68	160	52	20.31	2	1	69	0	0	0	0	0	0	0	0	0	0	0	0	1	1	0	3	18070	1400	13.9	81.8	3.6	154	0	2.48	105	72	107	10	2	0209	0	0	0	.	.	0	0	0	.	0	0
237	2	68	160	57	22.27	2	0	0	0	0	0	0	0	1	0	0	0	0	0	0	0	0	0	2	5070	2400	14	42.9	4	120	0	1.66	87	71	80	9	2	0310	0	0	0	.	.	0	0	0	.	0	0
238	2	53	154.9	48.9	20.38	2	0	0	0	0	0	0	0	0	0	0	0	0	0	0	0	0	0	2	7520	2130	12.4	40.2	3.4	197	0	2.28	103	82	103	8	2	0232	0	0	0	.	.	0	0	0	.	0	0
239	2	57	162	62	23.62	3	0	0	0	0	0	0	0	0	0	0	0	0	0	0	0	0	0	2	5210	1860	12.5	1.9	3.5	214	0	2.46	109	76	90	5	2	0156	0	0	0	.	.	0	0	0	.	0	0
240	1	72	171	82.2	28.11	4	1	37	0	0	0	0	0	0	0	0	0	0	0	0	0	0	0	3	5220	1250	13.5	32.7	3.9	150	0	1.92	72	62	88	9	2	0213	0	0	0	.	.	0	0	0	.	0	0
241	1	76	171	72	24.62	3	1	30	0	0	0	0	0	1	0	0	1	0	0	0	0	1	0	3	4360	1510	13.4	1.2	3.7	172	0	2.36	97	67	89	23	2	0224	0	0	0	.	.	0	0	0	.	0	0
242	2	60	150	57.8	25.69	4	0	0	0	0	0	0	0	0	0	0	0	0	0	0	0	0	0	2	5560	2190	13.8	55.5	4	188	0	.	.	.	.	5	2	0211	0	0	0	.	.	0	0	0	.	0	0
243	1	65	166.9	56.4	20.25	2	1	39	1	0	0	0	1	0	0	0	0	0	0	0	0	1	0	2	4070	2230	13.8	1.1	3.4	217	0	2.05	76	48	73	11	2	0239	0	0	0	.	.	0	0	1	1	0	0
244	1	61	160	51	19.92	2	1	25	0	0	0	0	0	0	0	0	0	0	0	0	0	1	0	3	5180	1330	14.5	57.3	3.7	153	0	2.66	103	70	90	11	2	0229	0	0	0	.	.	0	0	0	.	0	0
245	2	67	150.3	50	22.05	2	0	0	0	0	0	0	0	1	1	0	1	0	0	0	0	1	0	3	6480	1360	12.4	1.6	2.9	111	0	2.12	126	77	109	7	2	0206	0	0	0	.	.	0	0	0	.	0	0
246	1	71	170	68	23.53	3	1	31	0	0	0	0	1	1	0	0	0	0	0	0	0	1	0	3	7760	3170	14.8	0.3	3.3	150	0	2.77	105	77	103	6	2	0211	0	0	0	.	.	0	0	0	.	0	0
247	1	62	168	63	22.32	2	1	20	0	0	0	0	0	1	0	0	0	0	0	0	0	1	0	2	5260	2260	15.2	32.6	4	174	0	2.38	84	74	101	10	2	0201	0	0	0	.	.	0	0	0	.	0	0
248	2	43	153	55	23.5	3	0	0	0	0	0	0	0	1	0	0	0	0	0	0	1	0	0	2	5340	1920	12.5	0.5	3.9	162	0	2.88	122	78	83	5	5	0207	0	0	0	.	.	0	0	0	.	0	0
249	1	73	170	88	30.45	5	1	106	1	1	0	0	0	0	0	1	0	0	0	0	1	1	0	3	6350	2170	9.7	54.6	3.8	230	0	2.66	102	61	.	4	6	0058	0	0	0	.	.	0	0	0	.	0	0
250	1	73	173	70	23.39	3	2	53	0	0	0	0	0	1	1	0	0	0	0	0	0	1	0	3	8280	2500	12.6	75	3.6	119	0	1.54	58	69	83	27	2	0238	2016-08-16	0	postop. Bleeding	2	21	0	0	0	.	0	0
251	1	67	169	62	21.71	2	1	40	0	0	0	0	0	0	0	0	0	0	0	0	0	1	0	2	4430	1080	12.4	56.4	3.8	181	0	2.28	87	68	109	9	2	0452	0	0	0	.	.	0	0	0	.	0	0
252	1	70	170	52.2	18.06	1	0	0	0	0	0	0	0	1	0	0	1	0	0	0	1	1	0	3	5490	1130	11.3	45.6	4	147	0	2.73	103	76	128	20	2	0342	0	0	0	.	.	0	0	0	.	0	0
253	1	81	177	85	27.13	4	0	0	0	0	0	0	0	1	0	0	0	0	0	0	1	0	0	3	8090	1200	14.7	66.2	3.6	271	0	2.15	84	65	82	11	2	0503	0	0	0	.	.	0	0	0	.	0	0
254	1	54	175	73	23.84	3	1	17	0	0	0	0	0	1	0	0	0	0	0	0	0	0	0	2	8940	2530	15.8	22.6	4.1	160	0	3.54	106	79	101	5	2	0211	0	0	0	.	.	0	0	0	.	0	0
255	1	62	178.7	85.5	26.77	4	0	0	0	0	0	0	0	1	0	0	0	0	0	0	0	1	0	2	7550	2180	15.1	70.8	4.1	192	0	2.82	87	77	93	6	2	0219	0	0	0	.	.	0	0	0	.	0	0
256	2	55	164.5	58	21.43	2	0	0	0	0	0	0	0	1	0	1	0	0	0	0	1	0	0	2	7950	2990	11.1	85.8	3	175	0	2.24	91	77	97	8	2	0222	0	0	0	.	.	0	0	0	.	0	0
257	2	55	156	57	23.42	3	0	0	0	0	0	0	0	1	0	0	0	0	0	0	0	1	0	3	5740	1470	13.6	74.9	3.4	177	0	1.96	91	86	97	7	2	0207	0	0	0	.	.	0	0	0	.	0	0
258	1	60	169	62	21.71	2	1	38	1	0	0	0	1	0	0	0	0	0	0	0	0	1	0	2	6650	2610	14.5	135.2	3.8	186	0	2.79	96	60	89	8	2	0259	0	0	0	.	.	0	0	0	.	0	0
259	2	48	160	51	19.92	2	0	0	0	0	0	0	0	0	0	0	0	0	0	0	0	0	0	1	5230	1840	12.7	27.1	3.6	172	0	2.18	90	72	91	11	3	0356	0	0	0	.	.	0	0	0	.	0	0
260	1	62	166	57	20.69	2	2	37	0	0	0	0	0	0	0	0	0	0	0	0	0	0	0	3	4190	1290	14.2	32	4.1	126	0	2.33	84	67	78	6	2	0200	0	0	0	.	.	0	0	0	.	0	0
261	2	53	154.4	51.2	21.48	2	0	0	0	0	0	0	0	0	0	0	0	0	0	0	0	1	0	1	7130	2410	12.5	70.6	3.5	206	0	2.06	96	68	99	7	2	0321	0	0	0	.	.	0	0	0	.	0	0
262	1	69	169	51	17.86	1	1	47	0	0	0	0	0	0	0	0	0	0	0	0	0	1	0	3	5610	2200	12.2	70.5	3.3	142	0	2.67	99	68	114	20	2	0346	0	0	0	.	.	0	0	0	.	0	0
263	2	49	164.5	59.5	21.99	2	0	0	0	0	0	0	0	0	0	0	0	0	0	0	1	0	0	2	4310	1160	11.5	50.5	3.5	130	0	2.15	82	78	75	6	2	0133	0	0	0	.	.	0	0	0	.	0	0
264	1	76	158	62	24.84	3	1	45	0	0	0	0	1	1	1	0	0	0	0	0	0	1	0	3	7420	1110	12.5	216.3	3.1	80	0	1.74	84	72	100	51	2	0416	0	0	0	4	30	0	0	1	3	0	0
265	2	74	147	50	23.14	3	0	0	0	0	0	0	0	1	0	0	1	0	0	0	0	0	0	3	5530	1250	12.8	24.3	3.8	129	0	1.62	144	67	82	4	6	0042	0	0	0	.	.	0	0	0	.	0	0
266	1	61	160	55	21.48	2	1	72	1	1	1	0	0	1	1	0	0	0	0	0	0	1	0	3	9980	2290	11.6	80.8	3.2	115	0	1.46	56	47	99	19	2	0410	0	0	0	.	.	0	0	1	1	0	0
267	2	75	159	56	22.15	2	0	0	0	0	0	0	0	1	0	0	0	0	0	0	0	0	0	2	5800	1110	9.4	28.8	3.3	176	0	1.97	112	79	69	20	2	0207	0	0	0	.	.	0	0	0	.	0	0
268	2	58	158	60	24.03	3	0	0	0	0	0	0	0	0	0	0	0	0	0	0	0	0	0	2	6870	1880	13.8	24.9	3.8	213	0	1.85	86	85	90	5	2	0207	0	0	0	.	.	0	0	0	.	0	0
269	2	65	153	60	25.63	4	0	0	0	0	0	0	0	0	0	0	0	0	0	0	0	0	0	2	6900	3250	12.7	54.9	3.8	225	0	1.71	97	78	98	6	2	0229	0	0	0	.	.	0	0	0	.	0	0
270	1	72	168.9	66.5	23.31	3	0	0	0	0	0	0	0	1	0	0	0	0	0	0	1	1	0	2	4920	2520	11.8	2.6	3.7	196	0	2.89	115	82	108	5	2	0215	0	0	0	.	.	0	0	0	.	0	0
271	1	71	166.6	66.4	23.92	3	1	33	0	0	0	0	0	1	0	0	0	0	0	0	0	0	0	2	5240	1210	15.7	81.8	4	147	0	2.41	96	63	118	5	2	0227	0	0	0	.	.	0	0	0	.	0	0
272	1	67	166	70	25.4	4	1	19	0	0	0	0	0	0	0	0	0	0	0	0	1	1	0	2	5370	1990	11.1	101.6	3.2	150	0	1.85	86	85	90	7	2	0315	0	0	0	.	.	0	0	0	.	0	0
273	1	76	168.8	83.7	29.38	4	2	50	0	0	0	0	0	0	0	0	0	0	0	0	0	1	0	3	7110	1720	15	92.1	3.4	143	0	2.2	92	59	111	6	2	0509	0	0	0	.	.	0	0	0	.	0	0
274	1	74	169.5	63	21.93	2	1	35	1	0	0	0	1	0	0	0	0	0	0	0	0	0	0	2	7460	1900	15.6	40.7	3.9	205	0	1.92	77	54	96	12	2	0241	0	0	0	.	.	0	0	0	.	0	0
275	2	76	156	66	27.12	4	0	0	0	0	0	0	0	1	1	0	1	0	0	0	1	0	0	3	6140	2880	12.5	33.3	4.3	213	0	1.51	102	82	78	7	2	0153	0	0	0	.	.	0	0	0	.	0	0
276	1	68	168	64	22.68	2	1	48	0	0	0	0	0	0	0	0	0	0	0	0	0	1	0	2	4050	1250	10	41.2	3.1	230	0	2.12	81	65	98	13	2	0302	0	0	0	.	.	0	0	0	.	0	0
277	1	78	167	72	25.82	4	2	58	0	0	0	0	0	1	1	1	0	0	0	0	1	1	0	3	4390	1690	17.4	62.8	3.8	140	0	2.47	106	69	131	7	2	0351	0	0	0	.	.	0	0	0	.	1	0
278	2	59	158	62	24.84	3	0	0	0	0	0	0	0	0	0	0	0	0	0	0	0	1	0	2	5060	2350	12.2	29.3	3.7	204	0	.	.	.	.	5	2	0156	0	0	0	.	.	0	0	0	.	0	0
279	1	74	170.1	94.4	32.626	5	0	0	0	0	0	0	0	0	0	0	0	0	0	0	0	1	0	2	5480	1930	15.1	41.7	4	198	0	2.69	104	77	116	6	2	0157	0	0	0	.	.	0	0	0	.	0	0
280	1	68	164	62	23.05	3	1	21	0	0	0	0	0	0	0	0	0	1	0	0	0	1	0	2	5580	2920	12.7	54.6	3.6	156	0	2.37	95	70	91	7	1	0219	0	0	0	.	.	0	0	0	.	0	0
281	1	70	168	73	25.86	4	1	38	0	0	0	0	0	0	0	0	0	0	0	0	1	1	0	2	11840	1680	13.4	134.8	3.1	157	0	2.67	103	72	.	7	3	0333	0	0	0	.	.	0	0	0	.	0	0
282	1	72	165	60	22.0386	2	1	47	0	0	0	0	0	1	1	0	0	0	0	0	0	1	0	2	5580	1360	16.5	61.6	3.7	170	0	2.39	102	73	124	8	2	0230	0	0	0	.	.	0	0	0	.	0	0
283	2	62	163	63	23.71	3	0	0	0	0	0	0	0	1	0	0	1	0	0	0	1	0	0	2	10620	4950	12.6	62.3	3.8	188	0	2.48	113	85	95	7	2	0214	0	0	0	.	.	0	0	0	.	0	0
284	1	69	158.1	55.9	22.36	2	1	63	0	0	0	0	0	0	0	0	0	0	0	0	1	1	0	3	5700	1840	13.1	25.6	3.6	165	0	2.04	90	56	83	7	2	0332	0	0	0	.	.	0	0	0	.	0	0
285	2	65	151	58	25.44	4	0	0	0	0	0	0	0	1	0	0	0	1	0	0	0	0	0	2	6510	3310	12.8	22.4	3.5	234	0	2.1	115	77	90	5	2	0220	0	0	0	.	.	0	0	0	.	0	0
286	1	72	163.4	65.6	24.57	3	1	3.96	0	0	0	0	1	0	0	0	0	0	0	0	1	1	0	2	5160	1220	14.6	38.3	3.6	190	0	2.69	117	69	132	13	5	0340	0	0	0	.	.	0	0	0	.	0	0
287	2	61	155.1	47.6	19.79	2	0	0	0	1	0	0	0	0	0	0	0	0	0	0	0	0	0	2	4050	530	12.1	48.6	3.8	218	0	2.08	107	72	125	7	2	0207	0	0	0	.	.	0	0	0	.	0	0
288	2	71	156.6	65	26.51	4	0	0	0	0	0	0	0	0	0	0	0	0	0	0	0	0	0	2	6630	3000	12.7	54	3.5	200	0	1.64	95	77	67	7	2	0225	0	0	0	.	.	0	0	0	.	0	0
289	1	65	162.2	53.1	20.18	2	1	33	0	0	0	0	0	0	0	0	0	0	0	0	0	1	0	2	9090	1960	9.6	67.4	2.3	113	0	2.16	85	62	117	35	2	0319	0	0	0	.	.	0	0	0	.	0	0
290	1	63	159.4	69.9	27.51	4	1	41	0	0	0	0	0	0	0	1	0	0	0	0	1	1	0	2	7200	1860	12	52.8	2.8	177	0	2.17	85	54	64	12	2	0219	0	0	0	.	.	0	0	0	.	0	0
291	2	78	145	63	29.96	4	0	0	0	0	0	0	0	0	0	0	0	0	0	0	1	0	0	2	7270	2040	11.9	36.5	3.4	190	0	1.95	154	79	87	4	6	0123	0	0	0	.	.	0	0	0	.	0	0
292	2	49	152	50	21.64	2	0	0	0	0	0	0	0	0	0	0	0	0	0	0	0	0	0	2	8600	1060	13.6	23.2	3.9	209	0	2.42	110	81	112	7	2	0155	0	0	0	.	.	0	0	0	.	0	0
293	2	58	154	55.6	23.44	3	0	0	0	0	0	0	0	0	0	0	0	0	0	0	0	0	0	2	8620	3030	12.3	0.7	3.8	203	0	.	.	.	.	6	2	0223	0	0	0	.	.	0	0	0	.	0	0
294	2	79	148	52	23.74	3	0	0	0	0	0	0	0	1	0	0	0	0	0	0	0	0	0	2	3610	1560	10.8	85.4	3.4	228	0	1.26	122	80	.	7	2	0304	0	0	0	.	.	0	0	0	.	0	0
295	1	68	161	59	22.76	2	1	82	0	0	0	0	0	1	1	0	1	0	0	0	0	1	0	3	9970	2350	13.7	84.6	2.6	103	0	1.45	59	51	74	10	3	0425	0	0	0	.	.	0	0	0	.	0	0
296	1	55	165	75	27.55	4	1	68	1	1	0	0	0	0	0	0	0	0	0	0	0	0	0	2	7770	2490	17.3	19.6	3.1	129	0	1.92	66	61	89	10	3	0457	0	0	0	.	.	0	0	0	.	0	0
297	2	37	155	54	22.48	2	1	7.5	0	0	0	0	0	0	0	0	0	0	0	0	0	1	0	1	5550	1790	11.4	24	4	191	0	2.68	104	71	103	6	2	0231	0	0	0	.	.	0	0	0	.	0	0
298	2	58	154	48	20.24	2	0	0	0	0	0	0	0	0	0	0	0	0	0	0	0	0	0	2	7850	2300	12.3	61.1	3.4	218	0	2.12	105	77	81	6	2	0207	0	0	0	.	.	0	0	0	.	0	0
299	2	63	157	58	23.53	3	0	0	0	0	0	0	0	0	0	0	0	0	0	0	0	0	0	1	8890	3150	13.4	60.2	3.1	163	0	1.94	97	70	103	7	2	0203	0	0	0	.	.	0	0	0	.	0	0
300	1	58	150	51	22.67	2	0	0	0	0	0	0	0	0	0	0	0	0	0	0	0	1	0	2	6540	2100	14.8	32.6	2.7	154	0	1.96	82	75	95	9	2	0354	0	0	0	.	.	0	0	0	.	0	0
301	1	64	164	58.5	21.75	2	1	2	0	0	0	0	1	0	0	0	0	0	0	0	0	1	0	3	5720	2450	13.9	113.4	3.9	152	0	2.48	96	74	135	8	2	0224	0	0	0	.	.	0	0	0	.	0	0
302	1	84	165	73	26.81	4	1	58	1	1	0	0	0	1	1	1	0	0	0	0	0	1	0	3	9270	1260	10.2	56.4	3.6	90	0	1.37	67	51	70	23	6	0154	0	0	0	.	.	0	0	0	.	0	0
303	1	70	160	74	28.91	4	1	21	0	0	0	0	0	0	0	0	0	0	0	0	0	0	0	2	5300	1500	14.8	82.6	3.6	183	0	2.25	95	69	115	7	2	0249	0	0	0	.	.	0	0	0	.	0	0
304	1	67	168	64	22.68	2	1	57	0	0	0	0	0	1	0	0	0	0	0	0	0	1	0	3	8870	2450	14.1	360.9	3.3	116	0	2.21	84	56	96	14	2	0241	0	0	0	.	.	0	0	0	.	0	0
305	1	64	167	68	24.38	3	1	42	1	0	0	0	0	1	1	0	0	0	0	0	0	0	0	3	7650	1870	13.2	45	4.2	177	0	1.44	53	62	.	18	2	0427	0	0	0	.	.	0	0	0	.	0	0
306	2	65	150	56	24.89	3	0	0	0	0	0	0	1	0	0	0	0	0	0	0	0	0	0	2	6640	3650	12.8	53.2	3.6	288	0	1.76	102	72	90	7	2	0153	0	0	0	.	.	0	0	0	.	0	0
307	1	71	160	65	25.39	4	0	0	0	0	0	0	0	0	0	0	0	0	0	0	0	0	0	2	6780	2440	12.3	18.4	3.5	181	0	2.56	115	70	98	11	2	0234	0	0	0	.	.	0	0	0	.	0	0
308	2	74	156	54	22.19	2	0	0	0	0	0	0	0	0	0	0	0	0	0	0	1	0	0	1	6660	1700	11.3	71.5	3.8	172	0	1.89	112	72	87	8	2	0221	0	0	0	.	.	0	0	0	.	0	0
309	1	70	176	79	25.5	4	1	17.5	0	0	0	0	0	1	1	1	1	0	0	0	1	1	0	3	7240	2710	14.2	0.5	3.2	93	0	2.39	85	62	73	12	2	0435	0	0	0	.	.	0	0	0	.	0	0
310	2	68	163	53	19.95	2	0	0	0	1	0	0	0	1	0	0	0	0	0	0	0	0	0	2	6630	2450	12.5	24.6	3.2	260	0	1.57	78	70	93	7	2	0318	0	0	0	.	.	0	0	0	.	0	0
311	2	62	158	58	23.23	3	0	0	0	0	0	0	0	1	0	0	0	0	0	0	0	0	0	2	6780	2820	12.5	17.7	3.6	176	0	1.93	101	77	75	7	2	0234	0	0	0	.	.	0	0	0	.	0	0
312	2	68	150	53	23.56	3	0	0	0	0	0	0	0	1	0	0	0	0	0	0	1	0	0	3	6180	3450	13.1	.	3.4	144	0	1.63	99	81	.	6	2	0318	0	0	0	.	.	0	0	0	.	0	0
313	1	60	161	55	21.22	2	1	7.92	1	1	0	0	0	1	1	0	0	0	0	0	1	1	0	3	7970	2630	14.9	136.7	3.7	167	0	3.12	116	73	61	6	6	0113	0	0	0	.	.	0	0	0	.	0	0
314	1	59	172	61	20.62	2	1	37	0	0	0	0	0	0	0	0	0	0	0	0	0	0	0	1	11000	2160	12.4	124.3	3	142	0	3.24	107	67	77	9	2	0310	0	0	0	.	.	0	0	0	.	0	0
315	2	56	152	42	18.18	1	1	24	0	0	0	0	0	0	0	0	0	0	0	0	1	0	0	2	8380	3580	14.3	58.2	3.7	242	0	.	.	.	.	8	2	0303	0	0	0	.	.	0	0	0	.	0	0
316	2	71	153	70	29.9	4	0	0	0	0	0	0	0	1	1	0	0	1	0	0	0	0	0	3	5180	1340	11.6	56.8	3.5	110	0	1.87	109	83	86	8	2	0318	0	0	0	.	.	0	0	0	.	0	0
317	1	65	163	72	27.1	4	1	39	0	0	0	0	0	1	0	0	0	0	0	0	0	1	0	3	6780	1870	13.5	75.1	3.8	142	0	2.56	101	74	109	7	2	0606	0	0	0	.	.	0	0	0	.	0	0
318	1	69	165	61	22.41	2	0	0	0	0	0	0	0	1	1	0	0	0	0	0	0	0	0	3	6920	2600	13.4	1.6	3.1	197	0	2.4	101	62	84	7	1	0312	0	0	0	.	.	0	0	0	.	0	0
319	1	65	173	82	27.4	4	0	0	0	0	0	0	0	1	0	0	0	0	0	0	0	1	0	2	5380	1820	15	20.6	4.2	155	0	2.47	82	72	109	7	2	0151	0	0	0	.	.	0	0	0	.	0	0
320	1	74	165	65	23.88	3	1	25	0	0	0	0	1	1	1	0	0	0	0	0	0	1	0	3	10340	3080	13.3	76.7	3.9	137	0	2.5	108	73	.	9	2	0212	0	0	0	.	.	0	0	0	.	0	0
321	2	70	162	74	28.2	4	0	0	0	0	0	0	0	0	0	0	0	0	0	0	0	0	0	2	6430	1980	13.1	40	4.1	218	0	2.22	109	79	83	9	2	0234	0	0	0	.	.	0	0	0	.	0	0
322	2	58	152	60	25.97	4	0	0	0	0	0	0	0	0	0	0	0	0	0	0	0	0	0	3	7440	2180	10.5	258.1	2.6	195	0	1.19	63	69	67	10	3	0333	0	0	0	.	.	0	0	0	.	0	0
323	1	67	170	79	27.34	4	1	40	0	0	0	0	0	0	0	0	0	0	0	0	0	0	0	3	5940	1890	14.3	86.5	3.7	166	0	.	.	.	.	9	2	0222	0	0	0	.	.	0	0	0	.	0	0
324	2	60	158	54	21.63	2	0	0	0	0	0	0	0	0	0	0	0	0	0	0	0	0	0	2	14120	4080	10.3	1.6	4	216	0	1.91	94	60	63	5	2	0252	0	0	0	.	.	0	0	0	.	0	0
325	1	68	175	82	26.78	4	0	0	0	0	0	0	0	0	0	0	0	0	0	0	0	1	0	2	5880	1610	14.6	37.2	3.4	176	0	3.23	111	65	107	8	2	0331	0	0	0	.	.	0	0	0	.	0	0
326	1	71	167	58	20.8	2	1	47	0	0	0	0	0	0	0	0	0	0	0	0	0	1	0	3	5370	2280	14.8	72.4	3.9	190	0	2.53	101	71	101	8	2	0254	0	0	0	.	.	0	0	0	.	0	0
327	1	63	168	75	26.57	4	1	25	0	0	0	0	0	0	0	0	0	0	0	0	1	1	0	2	5410	2450	13.2	89.9	4	229	0	2.22	80	77	90	7	2	0244	0	0	0	.	.	0	0	0	.	0	0
328	1	59	174	63	20.81	2	0	0	0	0	0	0	1	0	0	0	0	0	0	0	0	0	0	2	8260	1970	15.2	74.2	3.8	202	0	3.2	101	73	89	13	2	255	0	0	0	.	.	0	0	0	.	0	0
329	2	61	161	55	21.22	2	0	0	0	0	0	0	0	0	0	0	0	0	0	0	0	0	0	1	4410	1330	13.1	45	3.7	165	0	2	90	74	106	8	2	0528	0	0	0	.	.	0	0	0	.	0	0
330	1	58	167	68	24.38	3	0	0	0	0	0	0	0	1	0	0	0	0	0	0	0	1	0	2	7850	2330	15.4	90.9	4	211	0	2.79	113	73	117	7	3	0237	0	0	0	.	.	0	0	0	.	0	0
331	1	78	158	78	31.24	5	1	56	0	0	0	0	0	1	1	0	1	0	0	0	1	1	0	4	7840	2940	11.8	36.7	3.5	132	0	1.57	78	63	102	14	3	0342	0	0	0	2	13	0	0	0	.	0	0
332	1	66	171	60	20.52	2	2	46	0	0	0	0	0	0	0	0	0	0	0	0	0	0	0	2	7440	1660	11.8	102.6	2.9	130	0	2.13	75	58	94	11	3	0341	0	0	0	.	.	0	0	0	.	0	0
333	1	47	167	62	22.23	2	1	14.52	0	0	0	0	0	0	0	0	0	0	0	0	0	1	0	1	6110	1520	14.2	53	4.1	184	0	3.88	119	81	95	9	5	0247	0	0	0	.	.	0	0	0	.	0	0
334	1	70	174	67	22.13	2	1	17.5	0	0	0	0	1	1	1	0	0	0	0	0	0	1	0	3	6210	2040	13.7	.	3.9	183	0	2.14	76	66	99	7	2	0215	0	0	0	.	.	0	0	0	.	0	0
335	2	64	156	50	20.55	2	0	0	0	0	0	0	0	1	1	0	0	0	0	0	0	0	0	3	6060	1670	12.7	.	3.8	194	0	1.88	101	86	99	7	2	0251	0	0	0	.	.	0	0	0	.	0	0
336	2	60	159	65	25.71	4	0	0	0	0	0	0	0	0	0	0	0	1	1	0	1	0	0	3	4510	1740	14.3	32	3.6	165	0	2.24	105	81	78	7	2	0424	0	0	0	.	.	0	0	0	.	0	0
337	2	74	144	48.5	23.39	3	0	0	0	0	0	0	0	1	0	1	1	0	0	0	0	0	0	3	7460	2400	12.4	68.1	3.8	160	0	1.5	119	80	82	6	2	0157	0	0	0	.	.	0	0	0	.	0	0
338	1	64	172.5	75.1	25.24	4	2	88	1	0	0	0	0	0	0	0	0	0	0	0	0	0	0	2	9320	1960	16.6	74.5	3.8	236	0	2.98	101	73	105	13	2	0240	0	0	0	.	.	0	0	0	.	0	0
339	2	59	161	62	23.92	3	0	0	0	0	0	0	1	0	0	0	0	0	0	0	0	1	0	2	5950	2210	12.6	48.9	4	216	0	1.59	72	68	68	17	2	0232	0	0	0	.	.	0	0	0	.	0	0
340	1	36	176	60	19.37	2	0	0	0	0	0	0	0	0	0	0	0	0	0	0	0	0	0	2	10560	3450	12.1	50.6	3.8	196	0	3.79	95	82	86	26	2	0150	0	0	0	.	.	0	0	0	.	0	0
341	1	67	151	47.4	20.79	2	0	0	0	0	0	0	0	0	0	0	0	0	0	0	0	0	0	1	6350	2150	13.5	0.6	4.6	208	0	2.07	125	74	95	5	6	0120	0	0	0	.	.	0	0	0	.	0	0
342	1	45	162	53	20.2	2	2	27	0	0	0	0	0	0	0	0	0	1	0	0	0	1	0	2	6940	1750	15.2	.	4.6	189	0	2.9	90	82	108	6	2	0229	0	0	0	.	.	0	0	0	.	0	0
343	1	62	167	53	19	2	0	0	0	0	0	0	0	0	0	0	0	0	0	0	0	0	0	1	5630	1500	14.5	48.8	3.9	210	0	2.47	88	82	110	7	5	0252	0	0	0	.	.	0	0	0	.	0	0
344	1	71	170	68	23.53	3	1	23	0	0	0	0	0	0	1	0	1	0	0	0	0	0	0	3	5380	1180	12.8	73.7	3.7	117	0	2.97	112	74	78	5	2	0219	0	0	0	.	.	0	0	0	.	0	0
345	1	68	169	68	23.81	3	1	30	0	0	0	0	1	0	0	1	0	0	0	0	1	1	0	1	6390	1630	13.1	46.4	3.7	148	0	3.15	117	69	109	7	2	0249	0	0	0	.	.	0	0	0	.	0	0
346	1	76	168	63	22.3214	2	1	18	0	0	0	0	0	0	0	0	0	1	0	0	1	0	0	2	4420	2260	12.4	.	3.8	148	0	2.41	101	70	98	8	2	0258	0	0	0	.	.	0	0	0	.	0	0
347	1	64	167	53	19	2	1	43	1	0	0	0	0	1	0	0	1	0	0	0	0	1	0	3	9600	2270	13.2	.	3	140	0	2.06	75	48	.	12	3	0214	0	0	0	.	.	0	0	0	.	0	0
348	2	72	152	59	25.54	4	0	0	0	0	0	0	0	0	1	1	0	0	0	1	0	0	0	3	5390	980	11.2	.	4.4	139	0	1.23	80	65	101	7	2	0156	0	0	0	.	.	0	0	0	.	0	0
349	1	72	164	63	23.42	3	1	50	1	0	0	0	0	1	0	0	0	0	0	0	0	1	0	3	7670	2320	14.5	1.9	3.9	161	0	1.86	78	45	95	7	2	0205	0	0	0	.	.	0	0	0	.	0	0
350	1	55	170	70	24.2215	3	1	1.7	0	0	0	0	1	0	0	0	0	0	0	0	0	1	0	1	5350	1800	14.7	56.7	3.9	150	0	3.28	106	64	93	16	2	0216	0	0	0	.	.	0	0	0	.	0	0
351	1	51	174.5	62.5	20.53	2	0	0	0	0	0	0	0	0	0	0	0	0	0	0	0	0	0	1	6560	3210	14.8	.	4.4	218	0	2.77	81	78	112	7	2	0145	0	0	0	.	.	0	0	0	.	0	0
352	1	38	173	65	21.72	2	2	22	0	0	1	0	0	0	0	0	0	0	0	0	0	0	0	2	8010	2630	15.9	.	3.7	178	0	3.39	80	80	91	5	2	0237	0	0	0	.	.	0	0	0	.	0	0
353	2	44	159	64	25.32	4	0	0	0	0	0	0	0	0	0	0	0	0	0	0	0	1	0	1	8540	2280	12.4	49.8	3.6	218	0	1.6	63	76	57	6	2	0217	0	0	0	.	.	0	0	0	.	0	0
354	1	45	176	68	21.95	2	2	12.5	0	0	0	0	0	0	0	0	0	0	0	0	0	1	0	2	3680	1350	14	52.9	3.9	179	0	3.68	101	85	103	10	2	0232	0	0	0	.	.	0	0	0	.	0	0
355	1	57	171.8	85	28.8	4	2	15	0	0	0	0	0	0	0	0	0	0	1	0	0	1	0	2	7520	2120	14.5	.	4.1	223	0	2.82	90	80	84	7	2	0146	0	0	0	.	.	0	0	0	.	0	0
356	1	61	161	58	22.38	2	1	23	0	0	0	0	0	1	1	1	1	0	0	0	0	1	0	4	8080	530	11.7	239	2.7	96	0	2.36	90	74	58	22	3	0446	0	0	0	13	38	0	0	1	3	0	0
357	1	76	159.4	56.5	22.24	2	1	48	1	1	0	0	0	1	0	0	1	0	0	1	1	1	0	3	7690	2310	14.8	0.9	3.6	125	0	1.55	75	55	115	16	2	0250	0	0	0	.	.	0	0	1	2	0	0
358	1	76	171	55	18.81	2	2	56	0	0	0	0	0	0	0	0	0	0	0	0	1	0	0	3	7620	3460	12.6	1.9	3.2	166	0	2.57	103	66	66	7	2	0211	0	0	0	.	.	0	0	0	.	0	0
359	2	34	167	56	20.08	2	0	0	0	0	0	0	0	0	0	0	0	0	0	0	0	1	0	1	7550	2260	12.4	0.3	4	264	0	3.14	103	92	96	12	2	0136	0	0	0	.	.	0	0	0	.	0	0
360	2	69	158	57	22.83	2	0	0	0	0	0	0	0	1	1	1	0	0	0	1	0	0	0	4	5880	1070	10.9	<0.3	3.7	203	0	1.96	104	77	78	7	2	0221	0	0	0	.	.	0	0	0	.	0	0
361	2	75	157.8	52.9	21.24	2	0	0	0	0	0	0	0	0	0	0	0	0	0	0	0	0	0	2	4750	2850	12.7	.	3.8	276	0	1.73	102	68	106	7	2	0202	0	0	0	.	.	0	0	0	.	0	0
362	1	53	172	68	22.99	2	1	21	0	0	0	0	0	0	0	0	0	0	0	0	0	0	0	1	7730	2190	14.6	24.3	3.7	176	0	3.08	94	63	.	16	2	0203	0	0	0	.	.	0	0	0	.	0	0
363	1	66	177.4	74	23.51	3	1	42	0	0	0	0	1	1	1	0	0	0	0	0	0	1	0	3	4770	2220	15.2	77.2	4.1	131	0	3.41	112	65	125	6	2	0253	0	0	0	.	.	0	0	0	.	0	0
364	2	63	156	69	28.35	4	1	21	0	0	0	0	0	0	1	0	0	0	0	0	0	0	0	3	9740	4210	13.8	.	3.8	194	0	1.78	91	79	86	6	2	0252	0	0	0	.	.	0	0	0	.	0	0
365	1	67	164	60	22.31	2	2	75	0	0	0	0	0	1	0	0	0	0	0	0	0	1	0	2	10380	4130	14.8	67	4.1	154	0	2.48	102	69	85	10	2	0252	0	0	0	.	.	0	0	0	.	0	0
366	2	63	153	51	21.79	2	0	0	0	0	0	0	0	0	0	0	0	0	0	0	0	0	0	2	5540	2170	11.5	.	3.6	154	0	2.09	113	73	99	6	2	0159	0	0	0	.	.	0	0	0	.	0	0
367	1	74	164.8	77.9	28.68	4	1	28	0	0	0	0	0	1	0	0	0	0	0	0	0	1	0	3	4740	1450	15.9	62.3	4	.	0	3.09	129	77	139	9	5	0321	0	0	0	.	.	0	0	0	.	0	0
368	1	69	176	71	22.92	2	1	15.51	0	0	0	0	0	0	0	0	0	0	0	0	1	1	0	3	5610	2040	12.4	64.7	3.8	181	0	3.39	123	74	101	7	2	0303	0	0	0	.	.	0	0	0	.	0	0
369	2	67	163	56	21.08	2	0	0	0	0	0	0	0	0	0	0	0	0	0	0	0	0	0	2	5170	1980	13.5	0.3	4.1	201	0	2	95	73	96	7	2	0206	0	0	0	.	.	0	0	0	.	0	0
370	2	78	153	54	23.07	3	0	0	0	0	0	0	0	1	0	0	0	0	0	0	0	0	0	3	6180	2530	13	43.2	3.4	160	0	1.43	95	72	86	6	2	0300	0	0	0	.	.	0	0	0	.	0	0
371	2	82	143	52	25.43	4	0	0	0	0	0	0	0	1	0	0	0	0	0	0	0	0	0	4	5840	2080	11.5	29.2	2	82	0	1.42	129	74	85	9	2	0210	0	0	0	.	.	0	0	0	.	0	0
372	2	74	148.2	50.4	22.95	2	0	0	0	0	0	0	0	0	0	1	1	0	0	0	1	0	0	3	7080	920	10.6	98.6	3.1	133	0	1.68	122	73	75	12	2	0337	0	0	0	.	.	0	0	0	.	0	0
373	2	65	153	55	23.5	3	0	0	0	0	0	0	0	1	0	0	0	0	1	0	1	0	0	3	4990	1220	12.1	.	3.5	227	0	1.97	109	77	74	7	2	0204	0	0	0	.	.	0	0	0	.	0	0
374	2	48	159	56	22.15	2	0	0	0	0	0	0	0	0	0	0	0	0	0	0	0	1	0	2	3990	2000	12.5	.	3.6	184	0	1.7	71	78	70	9	1	0204	0	0	0	.	.	0	0	0	.	0	0
375	1	68	170	65	22.49	2	0	0	0	0	0	0	0	1	0	0	0	0	0	0	0	0	0	3	5600	2140	13.7	27.4	3.7	166	0	2.81	105	68	114	9	2	0209	0	0	0	.	.	0	0	0	.	0	0
376	2	74	157	65	26.37	4	0	0	0	0	0	0	0	0	1	1	0	0	0	0	0	0	0	3	3530	1160	12.2	42.2	3.1	168	0	2.38	136	78	91	6	2	0225	0	0	0	.	.	0	0	0	.	0	0
377	2	51	162	58	22.1	2	0	0	0	0	0	0	0	0	0	0	0	0	0	0	0	0	0	2	5670	1990	12.8	41.3	4	150	0	2.87	116	78	100	5	2	0220	0	0	0	.	.	0	0	0	.	0	0
378	1	61	170	62	21.45	2	1	1.5	0	0	0	0	1	1	0	0	0	0	0	1	1	1	0	3	6130	2050	13.7	0.5	3.7	183	0	2.99	103	77	118	11	2	0424	0	0	0	.	.	0	0	0	.	0	0
379	2	78	150.3	54.7	24.21	3	0	0	1	0	0	0	0	0	0	0	0	0	0	0	0	0	0	2	5090	1580	12.2	37.2	3.9	209	0	.	.	.	.	21	3	0249	0	0	0	6	18	0	0	1	3	0	0
380	1	69	170	70	24.22	3	1	47	1	0	0	0	0	1	1	1	0	0	0	0	0	0	0	3	6570	2170	13.3	193.8	3.7	111	0	2.73	102	74	79	10	3	0326	0	0	0	.	.	0	0	0	.	0	0
381	1	79	166	65	23.59	3	0	0	0	0	0	0	0	0	0	0	0	0	0	0	0	1	0	3	5150	1540	14.2	48.1	2.8	182	0	2.62	116	66	133	9	2	0307	0	0	0	.	.	0	0	0	.	0	0
382	1	66	167	55	19.72	2	1	17	0	0	0	0	0	1	0	0	0	0	0	0	0	0	0	2	7760	1850	13	38.2	3.9	121	0	2.7	101	79	94	7	2	0121	0	0	0	.	.	0	0	0	.	0	0
383	1	61	174	76	25.1	4	0	0	0	0	0	0	0	0	0	0	0	0	0	0	0	0	0	3	5580	810	14	15.8	4	150	0	4.12	133	79	121	7	2	0204	0	0	0	.	.	0	0	0	.	0	0
384	1	50	167	55	19.72	2	1	28	0	0	0	0	0	0	0	0	0	0	0	0	0	1	0	3	6400	1810	15.5	.	3.7	252	0	3.33	104	75	106	7	2	0221	0	0	0	.	.	0	0	0	.	0	0
385	1	63	165	70	25.71	4	2	20.5	1	0	0	0	1	1	0	0	0	0	0	0	1	1	0	3	9660	2430	15.8	1.1	3.9	176	0	1.79	66	47	86	7	2	0303	0	0	0	.	.	0	0	0	.	0	0
386	2	52	163	60	22.58	2	0	0	0	0	0	0	0	0	0	0	0	0	0	0	0	0	0	3	5870	1710	13.8	0.4	3.8	155	0	2.59	103	77	89	7	5	0213	0	0	0	.	.	0	0	0	.	0	0
387	1	69	168	56	19.84	2	0	0	1	0	0	0	0	0	0	0	0	0	0	0	0	1	0	2	3940	2080	13.8	54.7	3.5	150	0	2.95	115	69	113	12	2	0341	0	0	0	.	.	0	0	0	.	0	0
388	1	81	156	47.2	19.4	2	1	56	1	0	0	0	1	1	0	0	0	0	0	0	1	0	0	2	5110	1280	12.2	61.7	2.6	185	0	2.08	114	70	108	14	2	0707	0	0	0	.	.	0	0	0	.	0	0
389	1	63	174	90	29.73	4	1	41	1	0	0	0	0	1	0	1	0	0	0	0	0	1	0	2	6320	2570	13.4	0.4	3.9	122	0	2.44	82	60	75	9	1	0319	0	0	0	.	.	0	0	0	.	0	0
390	1	71	165.6	59.7	21.77	2	1	19	0	0	0	0	0	0	0	0	0	0	0	0	0	1	0	2	6320	2760	13.8	0.4	3.9	230	0	2.93	118	87	106	7	2	0243	0	0	0	.	.	0	0	0	.	0	0
391	2	52	161.6	54.7	20.95	2	0	0	0	0	0	0	0	0	0	0	0	0	0	0	0	0	0	2	9540	2410	10.9	24.7	3.7	188	0	2.11	86	79	95	11	2	0215	0	0	0	.	.	0	0	0	.	0	0
392	2	78	148	63	28.76	4	0	0	0	0	1	0	0	1	0	0	0	0	0	0	1	0	0	3	8110	2340	11.1	125.9	3.1	111	0	1.51	115	79	74	7	2	0305	0	0	0	.	.	0	0	0	.	0	0
393	1	66	170	75	25.95	4	0	0	0	0	0	1	0	0	0	0	0	0	0	1	0	1	0	3	5040	2030	15.1	0.4	4	183	0	2.37	86	73	108	7	2	0201	0	0	0	.	.	0	0	0	.	0	0
394	2	72	155.8	56.6	23.32	3	0	0	0	0	0	0	0	0	0	0	0	0	0	0	0	0	0	1	7000	2280	14.3	.	3.6	197	0	2.23	126	78	82	7	2	0149	0	0	0	.	.	0	0	0	.	0	0
395	2	56	154	60	25.3	4	0	0	0	0	0	0	0	0	0	0	0	0	0	0	0	0	0	2	4660	3150	13.5	161.8	4	197	0	1.54	75	74	72	7	2	0242	0	0	0	.	.	0	0	0	.	0	0
396	1	46	169	53	18.56	2	0	0	0	0	0	0	0	0	0	0	0	0	0	0	0	1	0	2	5300	1840	14.4	0.7	4.3	173	0	3.69	109	79	117	8	2	0219	0	0	0	.	.	0	0	0	.	0	0
397	2	79	153	62	26.49	4	0	0	1	1	0	0	1	1	0	0	0	0	0	0	0	0	0	2	9110	2610	13.1	197.9	3.6	160	0	1.73	125	76	73	14	2	0251	0	0	0	.	.	0	0	0	.	0	0
398	1	71	156	56.5	23.22	3	1	28	0	0	0	1	0	1	1	1	0	0	0	0	0	1	0	4	8160	3350	13.2	132	3.8	96	0	2.22	105	79	82	108	2	0245	0	0	0	73	17	0	0	0	.	0	0
399	2	59	156	52.6	21.61	2	0	0	0	0	0	0	0	0	0	0	0	0	0	0	0	0	0	1	5220	1640	15.3	98.7	3.7	166	0	2.29	111	80	108	9	2	0253	0	0	0	.	.	0	0	0	.	0	0
400	2	66	153.4	72.9	30.98	5	0	0	0	0	0	0	0	1	0	0	0	0	0	0	0	0	0	3	7310	3320	12.9	89.4	4.2	170	0	1.76	105	84	87	7	2	0216	0	0	0	.	.	0	0	0	.	0	0
401	2	66	153	52	22.21	2	0	0	0	0	0	0	0	0	0	0	0	0	0	0	0	0	0	3	6310	1900	10.3	59	3	113	0	1.98	114	77	97	8	1	0203	0	0	0	.	.	0	0	0	.	0	0
402	1	68	166	69	25.04	4	1	46	0	0	0	1	0	1	0	0	0	0	0	0	0	1	0	3	7010	2400	12.7	0.5	3.5	108	0	3.25	126	77	86	13	2	0315	0	0	0	.	.	0	0	0	.	0	0
403	2	76	148.8	53.6	24.21	3	0	0	0	0	0	0	0	1	0	0	1	0	0	0	1	0	0	3	5070	1120	14.4	28.8	3.7	247	0	1.28	92	65	77	7	2	0213	0	0	0	.	.	0	0	0	.	0	0
404	2	67	165	74	27.18	4	0	0	0	0	0	0	0	1	1	0	0	0	0	0	0	0	0	3	3710	1830	10.7	53.4	4.2	152	0	2.46	113	89	74	10	3	0256	0	0	0	.	.	0	0	0	.	0	0
405	1	68	158	72	28.84	4	1	28	0	0	0	0	0	0	0	0	0	0	0	0	1	1	0	2	5070	1250	14.3	22.8	4.4	187	0	3.13	115	77	114	5	6	0117	0	0	0	.	.	0	0	0	.	0	0
406	1	76	168.9	59.2	20.75	2	0	0	1	0	0	0	0	0	0	1	0	0	0	0	0	0	0	3	9170	3820	13.5	91.2	3.4	159	0	1.47	64	61	82	11	2	0320	0	0	0	.	.	0	0	0	.	0	0
407	1	55	170	66	22.84	2	1	28	0	0	0	0	0	0	0	0	0	0	0	0	0	1	0	1	7900	2710	16.7	32.5	4.1	219	0	3.4	108	74	110	6	2	0154	0	0	0	.	.	0	0	0	.	0	0
408	2	63	154	62	26.14	4	0	0	0	0	0	0	0	1	1	0	0	0	0	0	0	0	0	2	8130	2050	12.7	51.6	4.3	162	0	.	.	.	.	6	2	0146	0	0	0	.	.	0	0	0	.	0	0
409	2	62	142	50	24.8	3	0	0	0	0	0	0	0	0	0	0	0	0	0	0	0	0	0	2	5190	1300	10.6	15	3.6	177	0	1.91	122	81	91	6	2	0216	0	0	0	.	.	0	0	0	.	0	0
410	2	52	161	62	23.92	3	0	0	0	0	0	0	0	0	0	0	0	0	0	0	0	0	0	2	4680	1700	11.9	18.6	3.5	209	0	2.76	116	75	87	6	2	0240	0	0	0	.	.	0	0	0	.	0	0
411	1	74	165	47	17.26	1	1	14.5	0	0	0	0	0	0	0	0	0	0	0	0	1	1	0	2	5470	710	13	63.5	3.5	148	0	2.71	110	85	126	6	5	0323	0	0	0	.	.	0	0	0	.	0	0
412	1	63	176	83.7	27.02	4	1	74	0	0	0	0	0	0	0	0	0	0	0	0	0	1	0	2	6460	1860	13.4	37.2	3.3	142	0	2.68	87	60	84	14	1	0307	0	0	0	.	.	0	0	0	.	0	0
413	1	76	170	55	19.03	2	0	0	0	0	0	0	0	0	0	0	0	0	0	0	0	0	0	2	3450	1070	14.1	0.4	3.8	212	0	3.13	120	69	134	7	2	0229	0	0	0	.	.	0	0	0	.	0	0
414	2	53	162	49.8	18.98	2	0	0	0	0	0	0	0	0	0	0	0	0	0	0	0	1	0	1	4710	2100	11.9	<0.3	4.1	187	0	2.64	110	72	112	10	2	0210	0	0	0	.	.	0	0	0	.	0	0
415	1	47	168	59	20.9	2	2	28	0	0	0	0	0	0	0	0	0	0	0	0	0	1	0	1	9460	2930	14.1	0.7	4.1	195	0	3.65	111	77	108	7	2	0211	0	0	0	.	.	0	0	0	.	0	0
416	1	68	167	62	22.23	2	1	22	0	0	0	0	0	0	0	0	0	0	0	0	1	1	0	2	6620	2720	13.8	79.6	3.9	188	0	2.63	102	65	120	7	2	0218	0	0	0	.	.	0	0	0	.	0	0
417	1	60	163.7	66.2	24.7	3	1	24	0	0	0	0	0	0	0	0	0	0	0	0	0	1	0	1	7080	2480	15.3	37	3.7	197	0	2.64	94	83	101	8	2	0300	0	0	0	.	.	0	0	0	.	0	0
418	2	67	152.8	45.7	19.57	2	0	0	0	0	0	0	0	1	0	0	0	0	0	0	1	0	0	2	4510	2120	8.1	20.5	4.2	141	0	1.79	102	76	90	6	5	0158	0	0	0	.	.	0	0	0	.	0	0
419	2	76	149.8	57.1	25.45	4	0	0	0	0	0	0	0	1	0	0	1	0	0	0	0	0	0	2	5600	1380	12.1	64.1	3.5	171	0	1.8	124	84	70	10	2	0159	0	0	0	.	.	0	0	0	.	0	0
420	1	72	174	66	21.8	2	2	52	1	0	0	0	0	1	0	1	0	0	0	0	1	1	0	3	7160	2780	14.4	77.5	3.2	140	0	2.97	109	71	84	10	2	0443	0	0	0	.	.	0	0	0	.	0	0
421	1	60	170.9	69.9	23.93	3	1	25.74	0	1	0	0	0	0	0	0	1	0	0	0	0	1	0	3	6630	1560	14.4	29.4	3.9	191	0	3.12	102	62	126	8	2	0236	0	0	0	.	.	0	0	0	.	0	0
422	2	74	141.6	61.6	30.72	5	0	0	0	0	0	0	0	1	0	0	0	1	0	0	0	0	0	3	8720	1120	13.5	13.6	3.9	247	0	1.99	112	79	113	5	2	0118	0	0	0	.	.	0	0	0	.	0	0
423	1	75	177	68	21.71	2	0	0	0	0	0	0	0	1	0	0	0	0	0	0	0	0	0	3	7390	2050	14	21	4.3	198	0	2.48	93	63	102	5	6	0130	0	0	0	.	.	0	0	0	.	0	0
424	1	69	167	67	24.02	3	0	0	0	0	0	0	0	1	1	0	0	0	0	0	1	0	0	3	8010	2540	13.8	55.5	4.1	221	0	3.3	131	82	121	5	2	0134	0	0	0	.	.	0	0	0	.	0	0
425	2	65	156.6	56	22.84	2	0	0	0	0	0	0	0	0	0	0	0	0	0	0	0	1	0	2	7840	2650	15	46.8	3.9	245	0	2.02	106	76	102	7	2	0220	0	0	0	.	.	0	0	0	.	0	0
426	1	84	169.1	60.8	21.26	2	1	62	0	0	0	0	0	0	0	0	0	0	0	0	0	1	0	3	7690	2900	16.5	103.2	3.7	172	0	3.14	142	76	115	9	2	0313	0	0	0	.	.	0	0	0	.	0	0
427	1	45	174.4	83	27.29	4	1	25	0	0	0	0	0	0	0	0	0	1	0	0	0	1	0	2	5970	2760	14.7	43.8	4.3	197	0	3.77	103	73	101	8	2	0259	0	0	0	.	.	0	0	0	.	0	0
428	1	74	160.4	52.6	20.44	2	1	18.81	1	1	0	0	0	1	0	0	0	0	0	0	0	1	0	3	5340	1540	8.7	44.5	3.2	140	0	1.71	79	52	68	8	2	0147	0	0	0	.	.	0	0	0	.	0	0
429	2	60	152.8	47.8	20.47	2	0	0	0	0	0	0	0	0	0	0	0	0	0	0	0	0	0	2	5370	1580	13.1	22.2	3.9	157	0	2.54	132	77	95	5	2	0117	0	0	0	.	.	0	0	0	.	0	0
430	2	62	146.1	52.6	24.64	3	0	0	0	0	0	0	0	0	1	1	0	0	0	0	0	0	0	2	5670	1900	13.2	.	4.6	139	0	2.06	126	80	101	6	2	0433	0	0	0	.	.	0	0	0	.	0	0
431	1	72	165.5	69.9	25.52	4	1	3.75	0	0	0	0	0	1	0	0	0	0	0	0	0	0	0	2	4320	1730	14.3	73.2	3.5	246	0	2.95	122	67	91	13	2	0208	0	0	0	.	.	0	0	0	.	0	0
432	2	74	151.3	61.4	26.82	4	0	0	0	0	0	0	0	0	1	0	0	0	0	0	0	0	0	2	6570	1640	13.1	57	4.1	132	0	1.88	122	76	97	7	2	0241	0	0	0	.	.	0	0	0	.	0	0
433	2	61	147.4	43	19.79	2	0	0	0	0	0	0	0	1	1	0	0	0	0	0	0	0	0	3	10580	1830	12.6	40.7	3.7	148	0	1.96	116	75	107	6	2	0210	0	0	0	.	.	0	0	0	.	0	0
434	1	64	167.3	56.1	20.04	2	1	55.5	0	0	0	0	0	0	0	0	0	0	0	0	1	1	0	2	4670	1750	11.2	86.8	3.1	114	0	3.51	127	84	108	16	2	0241	0	0	0	.	.	0	0	0	.	0	0
435	1	76	164	62.4	23.2	3	0	0	0	0	0	0	0	0	0	0	0	0	0	0	0	0	0	1	8960	2490	14	71.1	3.7	211	0	2.3	104	69	127	7	2	0154	0	0	0	.	.	0	0	0	.	0	0
436	1	75	159	62	24.52	3	1	44	0	0	0	0	0	1	0	0	1	0	0	0	0	1	0	3	6960	2200	13.7	104.5	3	108	0	2.05	101	69	83	15	2	0340	0	0	0	.	.	0	0	0	.	0	0
437	2	64	154	57	24.03	3	0	0	0	0	0	0	0	1	1	0	0	0	0	0	0	0	0	3	5620	1780	13.2	60.3	3.8	212	0	2.32	127	72	83	7	2	0138	0	0	0	.	.	0	0	0	.	0	0
438	1	60	167	76	27.25	4	1	31	0	0	0	0	0	0	0	0	0	0	0	0	0	0	0	2	9420	2530	15.8	53	3.6	205	0	2.71	95	68	94	7	2	0310	0	0	0	.	.	0	0	0	.	0	0
439	1	68	176	68	21.95	2	1	15.18	0	0	0	0	0	0	0	0	0	0	0	0	0	1	0	2	8340	2050	13.6	77.4	3.5	165	0	2.42	86	56	125	10	1	0158	0	0	0	.	.	0	0	0	.	0	0
440	1	62	169	68	23.81	3	1	35	1	0	0	0	1	1	0	0	0	0	0	0	0	1	0	3	8040	2170	13	56.9	3.4	122	0	1.78	62	42	49	16	2	0603	0	0	0	162	14	0	0	0	.	0	0
441	2	62	145	42	19.98	2	0	0	0	0	0	0	1	1	1	0	0	0	0	0	0	0	0	3	4960	1570	12.4	13.7	3.2	145	0	2.1	131	75	128	13	2	0443	0	0	0	.	.	0	0	0	.	0	0
442	2	65	148	58	26.48	4	0	0	0	0	0	0	0	0	0	0	0	0	0	0	0	0	0	3	5280	1820	13.1	29.8	3.8	207	0	2.19	147	80	98	6	2	0335	0	0	0	.	.	0	0	0	.	0	0
443	1	78	169.5	68.9	23.98	3	1	48	1	0	0	0	0	1	0	0	0	0	0	0	0	1	0	3	6120	2530	14	2.6	3.3	217	0	1.16	48	42	94	24	2	0239	0	0	0	.	.	0	0	0	.	0	0
444	2	64	155.6	52.4	21.64	2	0	0	0	0	0	0	0	0	0	0	0	0	0	0	1	0	0	3	5690	2610	12.4	47.5	4.1	143	0	2.33	120	78	102	10	2	0135	0	0	0	.	.	0	0	0	.	0	0
445	1	70	182.7	107.5	32.21	5	1	19	0	0	0	0	0	1	1	1	0	0	0	1	0	1	0	3	6300	1730	14.3	74	3.9	168	0	3.18	101	81	93	10	2	0248	0	0	0	.	.	0	0	0	.	0	0
446	2	61	161.3	63.7	24.48	3	0	0	0	0	0	0	0	1	0	0	0	0	0	0	1	0	0	2	4650	1430	12.9	23	3.7	180	0	2.03	91	82	100	6	2	0235	0	0	0	.	.	0	0	0	.	0	0
447	1	40	163	58	21.83	2	0	0	0	0	0	0	0	0	0	0	0	0	0	0	0	1	0	2	5440	1600	15.1	38.8	4.1	216	0	2.5	74	79	106	8	2	0115	0	0	0	.	.	0	0	0	.	0	0
448	2	53	158.2	76	30.37	5	0	0	0	1	0	0	0	1	0	0	1	0	0	0	0	0	0	3	9530	3610	12.6	41.3	4.2	145	0	2.23	96	83	83	8	2	0158	0	0	0	.	.	0	0	0	.	0	0
449	2	77	148.2	59.3	27	4	0	0	0	0	0	0	0	1	0	0	0	0	0	0	1	0	0	3	4790	660	12.6	49.1	4	146	0	1.54	112	71	84	9	5	0236	0	0	0	.	.	0	0	0	.	0	0
450	1	75	167.4	84.6	30.19	5	1	32	0	0	0	0	0	1	1	0	0	0	0	0	0	1	0	3	6330	1970	13	30.5	3.6	155	0	2.78	117	67	77	8	2	0159	0	0	0	.	.	0	0	0	.	0	0
451	1	62	171.6	78	26.49	4	2	20	0	0	0	0	0	0	0	0	0	0	0	0	0	1	0	2	4360	2140	14.6	82.3	3.9	225	0	3	101	77	113	6	2	0208	0	0	0	.	.	0	0	0	.	0	0
452	2	60	157.9	70	28.08	4	0	0	0	0	0	0	0	0	0	0	0	0	0	0	0	0	0	2	6470	2170	13.5	59.3	4	192	0	2.63	125	82	105	6	2	0304	0	0	0	.	.	0	0	0	.	0	0
453	2	62	147.7	54.2	24.84	3	0	0	0	0	0	0	0	0	0	0	0	0	0	0	0	0	0	2	11110	4880	13.7	41	3.8	273	0	2.04	120	85	94	6	5	0139	0	0	0	.	.	0	0	0	.	0	0
454	1	60	168.8	67.5	23.69	3	1	11	0	0	0	0	1	1	1	0	1	0	0	0	0	1	0	3	5180	1610	14.3	74.1	4.1	109	0	3.12	106	80	111	10	2	0157	0	0	0	.	.	0	0	0	.	0	0
455	2	56	150.5	48.4	21.37	2	0	0	0	0	0	0	0	0	0	0	0	0	0	0	0	0	0	1	7280	2710	13.9	32.5	3.9	244	0	2.01	103	69	85	10	2	0151	0	0	0	.	.	0	0	0	.	0	0
456	1	77	167	77	27.61	4	1	54	0	0	0	0	0	1	1	0	0	0	0	0	0	1	0	3	7290	1890	13.4	81.2	4.1	127	0	2.26	100	79	111	7	2	0240	0	0	0	.	.	0	0	0	.	0	0
457	1	65	170	66.8	23.11	3	1	43	0	0	0	0	0	0	0	0	0	0	0	0	0	1	0	3	9670	3040	14.2	43.4	3.6	223	0	3.4	119	78	89	8	2	0216	0	0	0	.	.	0	0	0	.	0	0
458	1	72	173	76	25.39	4	2	52	0	0	0	0	0	1	1	0	0	0	0	0	0	1	0	3	6250	2180	13.9	107.4	2.9	249	0	2.42	92	62	72	13	2	0311	0	0	0	.	.	0	0	0	.	0	0
459	2	56	157	59	23.94	3	0	0	0	0	0	0	0	1	0	0	0	0	0	0	0	1	0	2	5700	3560	13.3	29.2	3.7	191	0	2.4	110	83	82	8	2	0135	0	0	0	.	.	0	0	0	.	0	0
460	2	84	147.4	62.5	28.77	4	0	0	0	0	0	0	0	1	0	0	0	0	0	0	1	0	0	3	7060	1670	14.3	81.1	3.4	143	0	1.62	144	72	68	10	2	0253	0	0	0	1	21	0	0	0	.	0	0
461	2	80	148.2	47.3	21.54	2	0	0	0	0	0	0	0	1	0	0	1	0	0	0	0	0	0	3	6610	2610	11.6	30.6	3.5	196	0	1.96	156	72	93	7	2	0233	0	0	0	.	.	0	0	0	.	0	0
462	2	74	146.1	58.1	27.22	4	0	0	0	0	0	0	0	1	0	1	0	0	0	0	0	0	0	3	6170	1610	11.1	42.6	3.7	101	0	1.5	112	73	75	6	2	0355	0	0	0	.	.	0	0	0	.	0	0
463	2	70	156	62.8	25.81	4	0	0	0	1	0	0	0	0	0	0	0	0	0	0	0	0	0	3	4810	1460	15	67.1	3.7	212	0	1.69	93	73	91	7	2	0218	0	0	0	1	17	0	0	0	.	0	0
464	2	52	159.1	60	23.7	3	0	0	0	0	0	0	0	1	0	0	0	0	0	0	1	0	0	2	10870	1460	13.5	55	3.9	224	0	2.6	109	71	90	10	2	0317	0	0	0	.	.	0	0	0	.	0	0
466	1	80	169	68	23.81	3	1	30	1	1	0	0	1	1	0	0	0	0	0	0	0	0	0	3	6870	2520	13.3	41	3.6	161	0	1.87	81	68	93	4	6	0111	0	0	0	.	.	0	0	0	.	0	0
467	1	67	166	85	30.85	5	1	22	0	0	0	0	0	1	1	0	0	0	0	0	0	1	0	3	5700	2160	14	90.2	3.7	98	0	2.26	86	61	82	9	4	0255	0	0	0	.	.	0	0	0	.	0	0
468	2	60	150	57	25.33	4	0	0	0	0	0	0	0	1	0	1	0	0	0	0	0	0	0	3	9420	3340	13.3	38.3	3.6	175	0	2.32	127	80	99	11	2	0222	0	0	0	.	.	0	0	0	.	0	0
469	1	75	170	67	23.18	3	1	42	0	0	0	0	0	1	1	0	0	0	0	0	0	0	0	3	5780	1300	13.1	60.5	2.9	74	0	1.48	59	60	78	28	2	0531	0	0	0	4	22	0	0	1	3	0	0
470	2	48	159	72	28.48	4	0	0	0	0	0	0	0	0	0	0	0	0	0	0	0	0	0	2	6070	2560	11.8	38.8	3.6	144	0	2.43	101	87	78	7	2	0254	0	0	0	.	.	0	0	0	.	0	0
471	1	58	174	93	30.72	5	1	11	0	0	0	0	0	0	0	0	0	0	0	0	0	0	0	3	5060	2570	14.9	53	4.1	169	0	2.86	89	85	84	8	2	0228	0	0	0	.	.	0	0	0	.	0	0
472	1	66	157.2	52.1	21.08	2	1	21.5	0	0	0	0	0	0	0	0	0	0	0	0	1	1	0	3	4400	1330	11.4	40	3.8	151	0	1.95	84	79	107	14	2	0528	0	0	0	.	.	0	0	0	.	0	0
473	1	46	169.6	69.2	24.06	3	0	0	0	0	0	0	0	0	0	0	0	0	0	0	0	0	0	1	5770	2280	14.2	0.4	4.2	152	0	2.31	67	73	88	7	2	0215	0	0	0	.	.	0	0	0	.	0	0
474	1	71	173	80.5	26.9	4	0	0	0	0	0	0	0	1	0	0	0	0	0	0	0	0	0	2	7810	2460	13.9	69.4	3.6	193	0	2.34	71	70	74	7	2	0246	0	0	0	.	.	0	0	0	.	0	0
475	1	54	168.5	64.3	22.65	2	1	19	0	0	0	0	0	0	0	0	0	0	0	0	0	1	0	2	5030	1630	14	23.1	4	200	0	3.34	107	75	114	6	2	0239	0	0	0	.	.	0	0	0	.	0	0
476	1	68	166	67.4	24.46	3	1	35	0	0	0	1	0	1	1	0	0	0	0	0	0	1	0	2	9750	1010	13.7	120.4	3.4	155	0	1.91	75	81	68	8	2	0205	0	0	0	.	.	0	0	0	.	0	0
477	1	68	167.4	71.5	25.51	4	1	46	0	0	0	0	0	0	0	0	0	0	0	0	0	1	0	2	8890	2330	11.3	125.6	3.6	204	0	2.42	94	77	.	6	2	0244	0	0	0	.	.	0	0	0	.	0	0
478	1	62	170.7	83	28.48	4	2	126	0	0	0	1	0	0	0	0	0	0	0	0	0	0	0	3	11940	4220	17.3	63.2	3.6	197	0	2.67	90	80	40	20	6	0056	0	0	0	1	24	0	0	0	.	0	0
479	1	61	173	75.5	25.23	4	2	20.5	0	0	0	0	0	0	0	0	0	0	0	0	0	1	0	2	7380	2850	15.2	53.2	3.5	269	0	3.36	109	75	90	11	2	0440	0	0	0	.	.	0	0	0	.	0	0
480	2	65	151.4	56.2	24.52	3	0	0	0	0	0	0	0	0	0	0	0	0	0	0	0	0	0	2	4340	1680	14.5	66.7	4.3	203	0	1.55	88	83	99	11	2	0229	0	0	0	.	.	0	0	0	.	0	0
481	1	72	169	66.4	23.25	3	2	78	0	0	0	0	0	1	1	0	0	0	0	0	0	1	0	3	9170	1030	15.6	96.5	3.1	232	0	2.23	87	72	109	14	4	0420	0	0	0	.	.	0	0	0	.	0	0
482	1	78	167	65	23.31	3	0	0	0	0	0	0	0	1	0	1	0	0	0	0	0	0	0	3	4660	2350	12.4	51.5	2.8	77	0	2.28	100	50	103	13	3	0601	0	0	0	.	.	0	0	0	.	0	0
483	1	67	170.5	65	22.36	2	1	40	0	0	0	0	0	1	0	0	0	0	0	0	0	0	0	2	6130	1630	14.3	50.1	3.6	156	0	3.36	121	61	94	9	2	0330	0	0	0	.	.	0	0	0	.	0	0
484	2	73	150.6	68.3	30.11	5	0	0	0	0	0	0	0	0	0	0	0	0	0	0	0	0	0	2	6780	1750	13.9	0.8	4.1	168	0	2.53	72	84	92	6	2	0121	0	0	0	.	.	0	0	0	.	0	0
485	2	69	154.7	55.8	23.32	3	0	0	0	0	0	0	0	0	0	0	0	0	0	0	1	0	0	3	5530	2280	13	21.8	3.7	161	0	1.63	92	74	89	4	6	0113	0	0	0	.	.	0	0	0	.	0	0
486	1	67	171	53	18.1252	1	1	44	0	0	0	0	1	1	0	1	1	0	0	1	1	1	0	3	9140	1040	10.1	113.5	2.5	117	0	2.45	87	65	90	22	2	0342	0	0	0	1	18	0	0	0	.	0	0
487	1	62	168	76.8	27.21	4	0	0	0	0	1	1	0	0	0	0	0	0	0	0	0	0	0	2	7920	1710	13.5	56.5	3.5	171	0	2.58	90	74	85	16	3	0320	0	0	0	28	19	0	0	0	.	0	0
488	2	65	161	64.8	25	4	0	0	0	0	0	0	0	0	0	0	0	0	0	0	0	0	0	2	6480	2270	11.6	49.5	3.8	211	0	2.25	110	82	80	11	2	0344	0	0	0	.	.	0	0	0	.	0	0
489	1	72	172	70	23.66	3	0	0	0	0	0	0	0	0	0	0	0	0	0	1	0	1	0	2	6440	1280	13.5	91.7	3.3	159	0	2.52	93	63	123	9	2	0514	0	0	0	.	.	0	0	0	.	0	0
490	2	54	155	73	30.39	5	0	0	0	0	0	0	0	1	0	0	0	0	0	0	0	0	0	2	5500	2200	13.8	29.7	3.9	219	0	2.65	126	84	83	8	2	0144	0	0	0	.	.	0	0	0	.	0	0
491	1	64	166	61.6	22.35	2	1	31	0	0	0	0	0	1	0	0	1	0	0	0	0	0	0	3	5300	1170	12.7	79.7	3.3	109	0	2.34	88	64	94	10	1	0238	0	0	0	.	.	0	0	0	.	0	0
492	2	68	150	48	21.33	2	0	0	0	0	0	0	0	1	1	0	0	0	0	0	1	0	0	3	7350	2840	10.7	28	3.9	211	0	1.61	99	71	90	6	5	0133	0	0	0	.	.	0	0	0	.	0	0
493	1	63	168	74	26.22	4	1	23	0	0	0	0	0	0	0	0	0	0	0	0	0	0	0	2	6060	1580	15.7	0.4	4.3	187	0	3.19	115	79	112	7	2	0254	0	0	0	.	.	0	0	0	.	0	0
494	2	67	154	61	25.72	4	0	0	0	1	0	0	1	0	0	0	0	0	0	0	0	0	0	3	7160	2530	14.1	57.4	4.2	180	0	1.79	100	62	108	7	2	0207	0	0	0	.	.	0	0	0	.	0	0
495	1	64	154.5	71.9	30.12	5	1	25	0	0	0	0	0	1	1	0	1	0	0	0	0	1	0	3	5640	2250	15	72.4	3.9	164	0	2.58	114	77	105	12	2	0200	0	0	0	.	.	0	0	0	.	0	0
496	1	64	166	68.5	24.86	3	1	41	0	0	0	0	1	1	1	0	0	0	0	0	0	0	0	2	7190	2060	13.1	74.9	4.1	148	0	2.52	93	73	92	7	2	0317	0	0	0	.	.	0	0	0	.	0	0
497	2	72	150.8	51	22.43	2	0	0	0	0	0	0	0	0	0	0	0	0	0	0	0	1	0	2	5770	2530	12.3	45.4	4	149	0	.	.	.	.	6	2	0151	0	0	0	.	.	0	0	0	.	0	0
498	2	74	144.4	47.7	22.88	2	0	0	0	0	0	0	0	0	0	0	0	0	0	0	0	0	0	3	6340	2040	14.9	53.6	3.9	145	0	2.16	171	75	117	11	2	0201	0	0	0	.	.	0	0	0	.	0	0
499	1	74	165.4	66.9	24.45	3	1	53	0	0	0	0	0	0	0	0	0	0	0	0	0	1	0	2	10320	3340	12.9	99.3	3.7	193	0	2.58	108	63	94	16	4	0335	0	0	0	.	.	0	0	0	.	0	0
500	1	51	165.4	84.8	31	5	2	31	0	0	0	0	0	1	0	1	0	0	0	0	0	1	0	2	6530	2010	13.8	24.9	4.2	209	0	2.99	95	82	94	9	2	0138	0	0	0	.	.	0	0	0	.	0	0
501	2	57	167.4	77.2	27.55	4	0	0	0	0	0	0	0	0	0	0	0	0	0	0	1	0	0	3	7070	2950	14.2	22.8	4.2	224	0	1.82	73	54	73	8	2	0240	0	0	0	.	.	0	0	0	.	0	0
502	1	51	167	82	29.4	4	1	27	0	0	0	0	0	0	0	0	0	0	0	0	0	1	0	3	7590	2260	15.1	69.5	3.9	143	0	3.14	101	71	50	7	2	0208	0	0	0	.	.	0	0	0	.	0	0
503	1	67	166.1	80.3	29.11	4	0	0	0	0	0	0	0	0	0	0	0	0	0	0	0	1	0	1	8830	2450	14.9	37.3	3.8	216	0	3.34	126	77	118	7	2	0150	0	0	0	.	.	0	0	0	.	0	0
504	2	75	152	50.7	21.94	2	0	0	0	0	0	0	0	1	1	1	1	1	0	0	0	0	0	3	4150	1840	10.4	55.1	3.9	173	0	2.21	146	77	97	6	2	0207	0	0	0	.	.	0	0	0	.	0	0
505	1	70	168.7	59.4	20.87	2	2	20	1	1	0	0	0	1	0	1	0	0	0	0	0	1	0	4	6880	3060	13.4	95	2.8	112	0	1.75	66	58	74	9	1	0336	0	0	0	.	.	0	0	0	.	0	0
506	2	57	152	53	22.94	2	0	0	0	0	0	0	0	0	0	0	0	0	0	0	1	0	0	2	6720	2420	12.3	58.5	3.6	297	0	2.52	126	85	103	8	2	0258	0	0	0	.	.	0	0	0	.	0	0
507	1	61	174.3	68.4	22.51	2	1	15	0	0	0	0	0	1	0	0	1	1	0	0	0	0	0	3	6460	2450	13.8	49.3	3.8	182	0	2.24	72	80	90	9	3	0146	0	0	0	.	.	0	0	0	.	0	0
508	2	62	148	50	22.83	2	0	0	0	0	0	0	0	0	0	0	0	0	1	0	0	0	0	3	6970	1140	10.6	54.7	3.6	185	0	1.99	119	84	88	7	2	0156	0	0	0	.	.	0	0	0	.	0	0
509	1	74	170.4	88.9	30.62	5	1	32	0	0	0	0	0	1	0	0	0	0	0	0	0	1	0	2	3900	1600	12.5	36.2	3.7	138	0	2.19	87	61	131	7	5	0305	0	0	0	.	.	0	0	0	.	0	0
510	1	37	182	103	31.1	5	2	8.5	0	1	0	0	0	0	0	0	0	0	0	0	0	1	0	2	7200	2310	15.5	53.2	4.1	159	0	3.39	82	68	99	8	2	0242	0	0	0	.	.	0	0	0	.	0	0
511	2	74	143.7	57.7	27.94	4	0	0	0	0	0	0	0	0	0	0	0	0	0	0	0	0	0	2	5510	1370	12	65.4	4.1	197	0	1.31	104	70	69	8	5	0221	0	0	0	.	.	0	0	0	.	0	0
512	1	56	164.4	76.4	28.27	4	1	12.5	0	0	0	0	0	0	0	0	0	0	0	0	0	0	0	1	8790	3700	14.6	79.2	4.2	178	0	1.71	59	75	99	6	2	0215	0	0	0	.	.	0	0	0	.	0	0
513	1	79	170.8	64.9	22.25	2	0	0	0	0	0	0	0	1	0	0	0	0	0	0	0	0	0	3	5450	1430	15.7	103.9	4.8	268	0	2.3	96	71	141	11	6	0303	0	0	0	.	.	0	0	0	.	0	0
514	2	78	139.2	40.4	20.85	2	0	0	0	0	1	0	0	0	0	0	0	0	0	0	0	0	0	2	4550	2280	12.7	96.1	3.6	192	0	1.35	132	67	126	11	1	0447	0	0	0	.	.	0	0	0	.	0	0
515	1	71	163.7	59.8	22.32	2	1	50	1	1	0	0	1	0	1	1	0	0	0	0	0	1	0	3	11390	990	14.7	55.2	3.6	189	0	1.96	81	48	77	7	2	0227	0	0	0	.	.	0	0	0	.	0	0
516	1	53	180	89	27.47	4	1	19	0	0	0	0	0	0	0	0	0	0	0	0	0	0	0	2	5060	2080	16.9	41	3.6	171	0	3.6	100	83	94	13	3	0536	0	0	0	.	.	0	0	0	.	0	0
517	2	69	162	56	21.34	2	0	0	0	0	0	0	0	0	0	0	0	0	0	0	1	0	0	2	4810	1520	11.3	193.9	3	188	0	2.12	107	70	75	9	2	0258	0	0	0	.	.	0	0	0	.	0	0
518	1	48	174	82	27.08	4	1	78	0	0	0	0	0	0	0	0	0	0	0	0	1	1	0	2	5670	2320	13.1	252.8	4.1	191	0	3.21	91	71	74	8	1	0216	0	0	0	.	.	0	0	0	.	0	0
519	1	58	166	65	23.59	3	1	33	0	0	0	0	0	0	0	0	0	0	0	0	0	0	0	1	6280	2590	14.3	1.2	3.6	162	0	3.52	120	86	124	9	2	0325	0	0	0	.	.	0	0	0	.	0	0
520	2	78	150	56	24.89	3	0	0	0	0	0	0	0	1	0	0	0	0	0	0	0	0	0	2	6100	2360	12.6	3.6	3.9	181	0	2	149	80	102	7	2	0206	0	0	0	.	.	0	0	0	.	0	0
521	1	59	164	76	28.26	4	1	1	0	0	0	0	0	0	1	0	0	0	0	0	0	1	0	2	5830	2180	14.1	46.8	4.5	137	0	2.66	94	76	93	6	2	0147	0	0	0	.	.	0	0	0	.	0	0
522	1	74	159.9	71.4	27.93	4	0	0	0	0	0	0	0	1	0	0	0	0	0	0	0	0	0	2	8180	930	11.7	47.7	3.3	153	0	.	.	.	.	6	2	0237	0	0	0	.	.	0	0	0	.	0	0
523	1	71	153	65	27.77	4	0	0	0	0	0	0	0	0	0	0	0	0	0	0	0	0	0	2	4750	1600	14	43.4	3.9	267	0	2.23	109	69	125	8	2	0207	0	0	0	.	.	0	0	0	.	0	0
524	1	55	167.8	63.8	22.66	2	0	0	0	0	0	0	0	0	0	0	0	0	0	0	0	0	0	1	5280	2490	11.3	24.7	3.8	202	0	2	78	81	69	7	2	0135	0	0	0	.	.	0	0	0	.	0	0
525	1	57	178	81	25.56	4	1	28	0	0	0	0	0	0	0	0	0	0	0	0	0	1	0	1	6960	3270	15.1	35	4.1	126	0	2.83	84	74	91	8	2	0156	0	0	0	.	.	0	0	0	.	0	0
526	2	55	155.9	51.9	21.35	2	0	0	0	0	0	0	0	0	0	0	0	0	0	0	0	0	0	2	3670	1310	10.5	1.3	3.8	257	0	2.51	115	83	100	5	2	0115	0	0	0	.	.	0	0	0	.	0	0
527	1	80	172	60	20.28	2	1	42	0	0	0	0	0	1	1	0	1	0	0	0	0	1	0	3	5580	2280	12.4	139	3.8	125	0	2.45	106	58	82	31	6	0121	0	0	0	3	12	0	0	0	.	0	0
528	1	63	168	73	25.86	4	0	0	0	0	0	0	0	1	0	0	0	0	0	0	0	0	0	2	7220	2420	14.4	19.3	4.1	180	0	2.65	96	70	105	6	2	0230	0	0	0	.	.	0	0	0	.	0	0
529	2	75	166.2	60.3	21.83	2	2	22.5	0	0	0	0	0	1	1	0	1	0	0	0	0	0	0	3	8990	2910	15	106.5	3.7	82	0	2.11	89	74	94	14	1	0205	0	0	0	.	.	0	0	0	.	0	0
530	2	68	146.7	61	28.34	4	0	0	0	0	0	0	0	0	0	0	0	0	0	0	0	0	0	2	6200	2300	12.5	70.3	3.9	148	0	1.99	131	78	90	6	2	0212	0	0	0	.	.	0	0	0	.	0	0
531	1	71	167	60	21.51	2	0	0	0	0	0	0	0	1	0	1	0	0	0	0	0	0	0	2	5150	1550	10.8	56.1	3	156	0	2.97	118	69	116	43	2	0346	0	0	0	1	19	0	0	1	3	0	0
532	2	57	158.1	65.2	26.08	4	0	0	0	0	0	0	0	0	0	0	0	0	0	0	0	0	0	1	5980	2850	12.5	0.4	3.8	158	0	2.7	124	82	85	5	2	0205	0	0	0	.	.	0	0	0	.	0	0
533	2	62	154.9	57.3	23.88	3	0	0	0	0	0	0	0	0	0	0	0	0	0	0	0	1	0	2	4070	1650	12.3	35.4	3.9	204	0	2.13	109	80	98	7	2	0136	0	0	0	.	.	0	0	0	.	0	0
534	1	69	166.4	63.8	23.04	3	1	20	0	0	0	0	0	0	0	0	0	0	0	0	1	1	0	3	5480	1360	13.7	40.6	3.8	155	0	2.1	83	48	134	10	2	0154	0	0	0	.	.	0	0	0	.	0	0
535	2	61	157	56	22.72	2	0	0	0	0	0	0	1	0	0	0	0	0	0	0	0	0	0	2	8830	2370	12.8	177.9	3.8	175	0	1.43	71	70	90	8	2	0357	0	0	0	.	.	0	0	0	.	0	0
536	1	57	172.5	98.5	33.1	5	1	3.3	0	0	0	0	0	0	0	0	0	0	0	0	0	1	0	2	6870	2250	14.2	40.4	4.3	186	0	2.97	93	79	96	7	2	0225	0	0	0	.	.	0	0	0	.	0	0
537	1	60	155.2	67.9	28.19	4	0	0	0	0	0	0	0	1	0	0	0	0	0	0	0	0	0	2	4500	2130	13.4	46.7	4.2	202	0	2.21	111	81	85	6	2	0238	0	0	0	.	.	0	0	0	.	0	0
538	1	70	170.3	55.8	19.24	2	1	49	0	0	0	0	1	1	0	0	0	0	0	0	0	1	0	2	7160	2430	13.7	9.5	3.6	180	0	1.74	66	52	90	17	2	0144	0	0	0	.	.	0	0	0	.	0	0
539	1	67	160	48	18.75	2	1	37	0	0	0	0	1	1	0	0	0	0	0	0	0	1	0	3	8740	1720	13.2	32.2	3.2	125	0	.	.	.	.	14	2	0409	0	0	0	1	13	0	0	0	.	0	0
540	1	42	155	60	24.97	3	0	0	0	0	0	0	0	0	0	1	0	0	0	0	0	1	0	2	5540	1940	13.6	2.1	4.5	209	0	2.51	101	69	86	10	2	0140	0	0	0	9	24	0	0	1	1	1	0
541	1	42	171.9	92	31.13	5	0	0	0	0	0	0	0	1	0	0	0	0	0	0	0	1	0	2	6010	2040	14.1	54.4	4.3	164	0	3.22	89	86	74	8	2	0155	0	0	0	.	.	0	0	0	.	0	0
542	1	72	162.6	78.2	29.58	4	0	0	0	0	0	0	0	1	1	0	0	1	0	0	1	1	0	2	3070	1160	13.5	1.5	3.5	194	0	2.64	113	65	121	10	2	0138	0	0	0	.	.	0	0	0	.	0	0
543	1	73	177.8	83.1	26.29	4	1	49	1	0	0	0	0	0	0	0	0	0	0	0	0	1	0	2	5680	2620	14.4	90.6	3.5	155	0	2.08	74	59	70	12	1	0406	0	0	0	.	.	0	0	0	.	0	0
544	1	61	172.6	68.7	23.06	3	1	27	0	0	0	0	0	0	0	0	0	0	0	0	1	1	0	2	6440	1540	13.4	34.6	4	161	0	2.14	70	69	91	12	2	0259	0	0	0	.	.	0	0	0	.	0	0
545	1	81	168	58	20.55	2	1	32	0	0	0	0	0	0	0	0	0	0	0	0	0	1	0	3	8990	1670	13.4	64.5	3.6	148	0	2.17	106	64	120	10	2	0201	0	0	0	.	.	0	0	0	.	0	0
546	1	81	151	63.3	27.76	4	0	0	0	0	0	1	0	1	0	1	0	0	0	0	1	0	0	3	3960	1280	11.8	0.9	3.8	195	0	1.79	108	77	92	28	2	0125	0	0	0	7	23	0	0	1	2	0	0
547	1	57	167.4	63.8	22.77	2	1	68	0	0	0	0	0	0	1	0	0	0	0	0	0	1	0	3	4480	3550	11.8	126.5	2.7	200	0	2.4	81	72	53	8	2	0246	0	0	0	.	.	0	0	0	.	0	0
548	1	44	173.1	79.4	26.5	4	1	11	0	0	0	0	0	0	0	0	0	0	0	0	0	1	0	2	4410	1310	14	80.6	3.7	224	0	3.35	91	77	82	6	2	0138	0	0	0	.	.	0	0	0	.	0	0
549	2	52	163	68	25.59	4	0	0	0	0	0	0	0	0	0	0	0	0	0	0	0	0	0	1	5060	2220	12.7	30.3	4.2	208	0	2.62	106	75	85	6	2	0214	0	0	0	.	.	0	0	0	.	0	0
550	2	59	150	55	24.44	3	0	0	0	0	0	0	0	1	0	0	0	0	0	0	0	0	0	3	7590	2530	13.7	66.4	4	188	0	2	112	88	99	7	2	0204	0	0	0	.	.	0	0	0	.	0	0
551	2	71	146	49	22.99	2	0	0	0	1	0	0	1	0	0	0	0	0	0	0	0	0	0	2	6420	1280	11.8	83.9	3.7	223	0	1.4	97	69	97	8	2	0331	0	0	0	.	.	0	0	0	.	0	0
552	1	68	160	60	23.44	3	0	0	0	1	0	0	0	0	0	0	0	0	0	0	0	1	0	2	5080	2790	12.3	44.7	3.7	204	0	2.08	90	79	134	8	2	0311	0	0	0	.	.	0	0	0	.	0	0
553	1	59	168	81.7	28.95	4	1	14.5	0	0	0	0	0	1	0	0	0	1	0	0	0	1	0	3	4960	1490	15.2	49	3.5	199	0	2.75	94	69	117	6	2	0118	0	0	0	.	.	0	0	0	.	0	0
554	1	63	169.3	82	28.61	4	1	32	1	0	0	1	0	0	0	0	0	0	0	0	1	0	0	2	9220	2720	15	56.6	3.8	155	0	3.14	110	64	81	11	2	0225	0	0	0	.	.	0	0	0	.	0	0
555	2	59	154	64.3	27.11	4	0	0	0	0	0	0	0	0	0	0	0	0	0	0	0	0	0	2	5910	2380	14.6	23.8	3.8	239	0	2.29	117	79	123	7	2	0203	0	0	0	.	.	0	0	0	.	0	0
556	2	38	157	44	17.85	1	0	0	0	0	0	0	0	0	0	0	0	0	0	0	0	0	0	2	5430	2150	13	74.6	4.1	230	0	2.5	95	89	100	14	2	0139	0	0	0	.	.	0	0	0	.	0	0
557	2	67	148	57	26.02	4	0	0	0	0	0	0	0	1	0	0	0	0	0	0	0	0	0	2	4900	4560	12.3	27.9	3.2	189	0	1.57	97	82	111	9	2	0217	0	0	0	.	.	0	0	0	.	0	0
558	2	59	160	65	25.39	4	0	0	0	0	0	0	0	1	0	0	0	0	0	0	1	0	0	3	5290	1090	11.2	48.7	3.8	211	0	1.79	83	75	63	9	2	0213	0	0	0	.	.	0	0	0	.	0	0
559	1	68	160.6	57.9	22.45	2	1	129	0	0	0	0	0	0	0	1	0	0	0	0	0	0	0	2	8810	2680	11.2	82.1	3.5	156	0	2.33	97	74	90	18	2	0220	0	0	0	.	.	0	0	0	.	0	0
560	1	75	158	62	24.84	3	1	24.5	0	0	0	0	0	0	0	0	0	0	0	0	0	1	0	3	6230	2200	13.2	22.9	3.4	154	0	2.13	101	74	101	12	3	0342	0	0	0	.	.	0	0	0	.	0	0
561	2	55	155.2	65	26.99	4	0	0	0	0	0	0	0	0	1	0	0	0	0	0	0	0	0	2	4400	1570	13.5	34	4.1	179	0	2.42	111	80	91	6	2	0126	0	0	0	.	.	0	0	0	.	0	0
562	1	79	172	70	23.66	3	1	46	1	0	0	0	1	1	0	0	0	0	0	0	0	1	0	3	7200	1470	13.9	140.7	3.4	181	0	1.16	50	35	68	7	6	0047	0	0	0	.	.	0	0	0	.	0	0
563	1	79	163	64	24.09	3	1	2.5	0	0	0	0	0	1	0	0	0	0	0	0	0	0	0	3	7320	2390	14.4	74.7	3.7	153	0	2.51	117	57	122	7	2	0141	0	0	0	.	.	0	0	0	.	0	0
564	1	59	166.7	72.2	25.98	4	1	37	0	0	0	0	0	1	0	0	0	0	0	0	1	1	0	2	11640	2530	13.1	142.8	2.9	70	0	2.56	88	62	91	9	4	0237	0	0	0	.	.	0	0	0	.	0	0
565	2	47	166	54	19.6	2	2	2	0	0	0	0	0	0	0	0	0	0	0	0	0	0	0	3	7930	1670	13.3	28.6	3.9	233	0	2.6	96	85	86	9	2	0145	0	0	0	.	.	0	0	0	.	0	0
566	1	78	162	64	24.39	3	1	12.5	0	0	0	0	0	1	0	0	0	0	0	0	1	1	0	2	2970	1080	11.3	12.4	3.8	184	0	2.34	111	76	132	11	2	0308	0	0	0	.	.	0	0	0	.	0	0
567	1	61	173	60	20.05	2	0	0	0	0	0	0	0	0	0	0	0	0	0	0	0	1	0	1	5370	1260	14.6	54.2	3.5	167	0	3.04	99	63	132	10	2	0236	0	0	0	.	.	0	0	0	.	0	0
568	1	73	159	50	19.78	2	1	84	0	0	0	0	0	0	0	0	1	0	0	0	1	1	0	3	7580	1550	13	217.6	2.9	193	0	2.02	92	62	86	9	2	0209	0	0	0	.	.	0	0	0	.	0	0
569	2	63	152	51	22.07	2	0	0	0	1	0	0	0	0	0	0	0	0	0	0	1	0	0	3	5810	1630	13.1	21.3	4	254	0	1.88	102	70	87	6	2	0146	0	0	0	.	.	0	0	0	.	0	0
570	2	62	155	56.7	23.6	3	0	0	0	0	0	0	0	1	0	0	0	0	0	0	1	0	0	2	4770	1370	12.5	38.8	3.7	183	0	1.96	99	81	98	7	2	0226	0	0	0	.	.	0	0	0	.	0	0
571	2	47	164.6	65.8	24.29	3	0	0	0	0	0	0	0	0	0	0	0	0	0	0	1	0	0	2	3340	910	11.3	31.4	4.6	168	0	2.96	112	84	83	4	6	0106	0	0	0	.	.	0	0	0	.	0	0
572	2	70	155	54.8	22.81	2	0	0	0	0	0	0	0	0	0	0	0	0	0	1	0	0	0	3	4770	1600	12.8	66.6	3.7	164	0	1.63	99	74	86	54	2	0223	0	0	0	4	14	0	0	1	3	0	0
573	1	70	166	50	18.14	1	1	48	1	0	0	0	0	0	0	0	0	0	0	0	1	1	0	2	8410	4140	14.3	63.9	4.1	193	0	1.92	65	56	84	9	2	0211	0	0	0	.	.	0	0	0	.	0	0
574	1	58	170	60	20.76	2	2	18	0	1	0	0	0	0	0	0	0	0	0	0	0	1	0	3	8210	2440	15.5	1	3.1	172	0	2.47	81	73	83	20	2	0730	0	0	0	2	10	0	0	0	.	0	0
575	2	78	153.7	47.5	20.11	2	0	0	0	0	0	0	0	1	0	0	0	0	0	0	1	0	0	2	5810	1970	12.2	53.1	3.6	200	0	1.61	107	72	103	22	2	0211	0	0	0	.	.	0	0	0	.	0	0
576	2	54	150.5	59	26.05	4	0	0	0	0	0	0	0	0	0	0	0	0	0	0	1	0	0	2	7020	2780	12.6	83.4	4	248	0	1.88	97	75	81	6	2	0214	0	0	0	.	.	0	0	0	.	0	0
577	1	71	164.3	69.4	25.71	4	2	25.5	0	0	0	0	1	0	0	0	0	0	0	0	0	1	0	2	5620	2610	13.7	59.5	3.5	144	0	2.33	95	76	84	7	2	0317	0	0	0	.	.	0	0	0	.	0	0
578	2	65	146.7	52.4	24.35	3	0	0	0	0	0	0	1	0	0	0	0	1	0	0	0	1	0	2	7440	2250	14.3	14	3.7	188	0	1.84	115	81	80	9	2	0337	0	0	0	.	.	0	0	0	.	0	0
579	2	65	151.9	55.4	24.01	3	0	0	0	0	0	0	0	0	0	0	0	0	0	0	0	0	0	2	7230	2110	10.5	41.2	3.8	188	0	3.02	175	80	136	6	2	0224	0	0	0	.	.	0	0	0	.	0	0
580	1	56	176.2	68.8	22.16	2	0	0	0	0	0	0	0	1	0	0	0	1	0	0	0	0	0	2	6180	1530	15	44.5	4.4	184	0	3.46	104	89	133	7	2	0148	0	0	0	.	.	0	0	0	.	0	0
581	2	53	154.4	54.4	22.82	2	0	0	0	0	0	0	0	1	0	0	0	0	0	0	0	0	0	2	4850	2160	12.4	0.6	3.9	215	0	2.67	123	76	94	8	2	0217	0	0	0	.	.	0	0	0	.	0	0
582	1	67	171.6	69.9	23.74	3	1	52	0	0	0	0	0	1	0	1	0	0	0	0	0	1	0	2	5000	1280	14.7	20.7	4.2	186	0	3.13	114	82	114	20	2	0210	0	0	0	.	.	0	0	0	.	1	0
583	2	66	154.6	80.8	33.81	5	0	0	0	0	0	0	0	1	0	0	0	0	0	0	0	1	0	3	5900	1740	13.1	38.3	3.6	163	0	2.05	113	75	95	11	2	0345	0	0	0	.	.	0	0	0	.	0	0
584	2	70	150.2	61.7	27.35	4	0	0	0	0	0	0	0	0	0	0	0	0	0	0	0	1	0	1	5780	2610	13.1	37.3	3.7	168	0	1.79	114	79	66	6	2	0226	0	0	0	.	.	0	0	0	.	0	0
585	1	65	170.5	67.3	23.15	3	2	28.38	0	0	0	0	0	0	0	0	0	0	0	0	0	1	0	2	6520	2020	14.4	18	3.5	203	0	3.44	120	78	129	7	2	0142	0	0	0	.	.	0	0	0	.	0	0
586	1	48	170	77	26.64	4	1	19	0	0	0	0	0	0	0	0	0	0	0	0	0	0	0	3	6490	2970	16.5	60.6	4.1	186	0	3.24	96	78	104	6	2	0104	0	0	0	.	.	0	0	0	.	0	0
587	2	62	161	54	20.83	2	0	0	0	0	0	0	0	0	0	0	0	0	0	0	0	0	0	1	6210	2250	13.2	39.6	4.1	259	0	2.4	109	83	99	6	2	0117	0	0	0	.	.	0	0	0	.	0	0
588	1	79	161	71	27.39	4	0	0	0	0	0	0	0	1	0	0	0	0	0	0	0	0	0	2	5420	1210	14.9	24.6	3.7	204	0	2.28	111	78	106	10	2	0226	0	0	0	.	.	0	0	0	.	0	0
589	1	60	170	69	23.88	3	1	18.5	0	0	0	0	0	1	0	0	0	0	0	0	0	1	0	3	5870	1890	13.5	46.4	4.1	121	0	2.88	97	66	111	11	2	0237	0	0	0	.	.	0	0	0	.	0	0
590	1	69	168	73	25.86	4	2	8.8	0	0	0	0	0	0	0	0	0	0	0	1	0	1	0	3	6490	2260	12.7	95.3	3.6	121	0	2.33	87	71	99	10	2	0210	0	0	0	.	.	0	0	0	.	0	0
591	2	73	145.7	53.3	25.11	4	0	0	0	0	0	0	0	1	0	0	0	0	0	0	0	0	0	3	4810	1700	11.9	0.6	3.4	191	0	1.64	131	75	82	10	2	0231	0	0	0	.	.	0	0	0	.	0	0
592	1	41	176.8	68.3	21.85	2	1	19	0	0	0	0	0	0	0	0	0	0	0	0	0	1	0	2	5180	730	14	3.3	3.8	212	0	2.83	74	75	59	10	1	0224	0	0	0	.	.	0	0	0	.	0	0
593	2	67	153	62	26.49	4	0	0	0	0	0	0	1	1	0	0	0	0	0	0	0	1	0	3	5970	2050	11.2	4.2	4.1	173	0	2.09	114	78	77	8	2	0220	0	0	0	.	.	0	0	0	.	0	0
594	1	60	160.3	75.2	29.27	4	0	0	0	0	0	0	0	0	0	0	0	0	0	0	0	0	0	2	6760	2120	15.4	68.1	4	178	0	2.48	98	73	.	7	2	0210	0	0	0	.	.	0	0	0	.	0	0
595	1	66	165.8	68.7	24.99	3	1	63	0	0	0	0	1	0	0	0	0	0	0	0	0	1	0	2	5000	1120	11.7	66.7	3.4	128	0	2.32	87	67	95	8	2	0215	0	0	0	.	.	0	0	0	.	0	0
596	1	49	163	62	23.34	3	1	12	0	0	0	0	0	1	0	0	0	1	0	0	1	1	0	3	6130	1780	12.7	2.3	3.5	86	0	2.79	91	77	51	48	2	0245	0	0	0	7	9	0	0	1	3	0	0
597	2	70	152	60	25.97	4	0	0	0	0	0	0	0	1	1	0	0	0	0	0	0	0	0	3	7720	2670	12.3	79.5	3.6	206	0	1.8	105	72	76	6	2	0217	0	0	0	.	.	0	0	0	.	0	0
598	2	58	155	70	29.14	4	0	0	0	0	0	0	0	1	0	0	0	0	0	0	0	0	0	3	7210	2230	13.5	29	3.8	138	0	2.17	106	78	78	7	5	0220	0	0	0	.	.	0	0	0	.	0	0
599	1	65	163.6	55.6	20.77	2	1	40	1	0	0	0	1	0	0	0	0	0	0	0	1	1	0	3	8480	2660	15.3	62.4	3.7	144	0	2.17	83	62	80	35	1	0136	0	0	0	31	21	0	0	1	.	0	0
600	1	56	163	80	30.11	5	0	0	0	0	0	0	0	1	0	0	0	0	0	0	1	1	0	#N/A	11070	1570	14.1	0.7	3.9	148	0	2.48	86	72	106	8	2	#N/A	0	0	0	.	.	0	0	0	.	0	0
601	2	53	160	64.5	25.2	4	0	0	0	0	0	0	0	1	0	0	1	0	0	0	0	0	0	3	10580	1850	12.5	54.1	3.8	149	0	2.46	103	80	103	11	2	0133	0	0	0	.	.	0	0	0	.	0	0
602	1	73	176	54	17.43	1	1	49	0	0	0	0	0	0	1	1	0	0	0	0	0	1	0	3	10590	1490	10.7	159.8	2.3	104	0	2.05	80	63	85	10	2	0432	0	0	0	.	.	0	0	0	.	0	0
603	1	62	165.2	63.8	23.38	3	1	64.5	0	0	0	0	0	1	0	0	0	0	0	0	0	1	0	3	9160	2040	14.6	97.8	3.3	234	0	2.34	85	73	.	10	2	0258	0	0	0	.	.	0	0	0	.	0	0
604	1	73	170	59	20.42	2	1	10.56	0	0	0	0	0	1	0	0	0	0	0	0	1	1	0	2	4520	850	10.3	25.5	3.7	154	0	2.38	103	77	95	8	5	0151	0	0	0	.	.	0	0	0	.	0	0
605	2	48	155.1	71.1	29.56	4	0	0	0	0	0	0	0	1	0	0	0	0	0	0	0	0	0	3	5680	1790	13	41.4	4.3	177	0	2.73	115	85	104	9	2	0349	0	0	0	.	.	0	0	0	.	0	0
606	2	59	154.7	61.8	25.82	4	1	38	0	0	0	0	0	0	0	0	0	0	0	0	0	1	0	2	4380	1710	12.1	46.9	3.7	173	0	2.11	104	72	63	8	2	0228	0	0	0	.	.	0	0	0	.	0	0
607	1	49	161.8	66.5	25.4	4	1	16	0	0	0	0	0	0	0	0	0	0	0	0	0	1	0	2	7020	2090	14.2	82.3	3.6	202	0	2.31	77	75	98	7	2	0436	0	0	0	.	.	0	0	0	.	0	0
608	2	68	150	56	24.8889	3	0	0	0	0	0	0	0	1	1	0	0	0	0	0	1	0	0	3	4850	1550	9.5	68.9	3.6	123	0	1.64	103	80	99	12	2	0155	0	0	0	.	.	0	0	0	.	0	0
609	2	62	158.6	69.3	27.55	4	0	0	0	0	0	0	0	0	1	0	0	0	0	0	0	0	0	3	5790	2380	13	36.3	3.9	169	0	2.5	120	83	94	6	2	0156	0	0	0	.	.	0	0	0	.	0	0
610	1	66	184	84	24.81	3	1	43	0	0	0	0	0	1	1	1	0	0	0	0	1	1	0	3	9080	1830	12.1	29.3	3.9	190	0	2.79	89	72	70	4	5	0053	0	0	0	.	.	0	0	0	.	0	0
611	2	61	160	51	19.92	2	0	0	0	0	0	0	0	1	1	0	0	0	0	0	1	0	0	3	3370	1500	11.7	0.2	3.6	156	0	2.4	108	86	.	5	2	0118	0	0	0	.	.	0	0	0	.	0	0
612	1	72	170	82	28.37	4	1	13.53	0	0	0	0	0	1	1	1	0	0	0	0	1	1	0	3	6900	2010	10.2	0.8	3	118	0	2.7	107	77	58	6	2	0155	0	0	0	.	.	0	0	0	.	0	0
613	2	75	156.4	63.6	26	4	0	0	0	0	0	0	0	1	0	0	0	0	0	0	1	0	0	2	8030	1910	11.7	53	3.8	163	0	2.09	126	70	104	6	2	0158	0	0	0	.	.	0	0	0	.	0	0
614	1	70	174	68	22.46	2	2	50	0	0	0	0	0	0	1	1	0	0	0	0	0	1	0	3	10460	4700	15.4	74.7	3.4	94	0	2.35	85	73	90	7	2	0158	0	0	0	.	.	0	0	0	.	0	0
615	2	67	146.6	63.8	29.69	4	0	0	0	0	0	0	1	1	0	0	0	0	0	0	0	0	0	3	8120	3200	14.3	31.5	4.1	156	0	1.65	107	83	97	7	2	0143	0	0	0	.	.	0	0	0	.	0	0
616	1	73	165	57	20.94	2	1	55.5	0	0	0	0	0	0	0	0	0	1	0	0	1	0	0	2	7080	1410	12.5	45.2	4	183	0	1.93	82	56	98	5	2	0151	0	0	0	.	.	0	0	0	.	0	0
617	2	48	153	48.5	20.72	2	0	0	0	0	0	0	0	0	0	0	0	0	0	0	0	0	0	2	7120	1490	12.5	56.1	3.3	167	0	2.36	106	81	103	9	2	0139	0	0	0	.	.	0	0	0	.	0	0
618	1	63	170	74.9	25.92	4	1	42	0	0	0	0	0	0	0	0	0	0	0	1	0	1	0	3	7880	3120	15.5	28.8	3.9	132	0	2.03	71	72	81	11	2	0252	0	0	0	.	.	0	0	0	.	0	0
619	1	74	174.4	81.6	26.83	4	0	0	0	0	0	0	0	1	1	0	0	0	0	0	0	0	0	3	6270	1520	15.3	26.2	3.3	153	0	1.51	56	69	86	10	2	0253	0	0	0	.	.	0	0	0	.	0	0
620	1	67	164.6	70.7	26.1	4	1	23	0	0	0	0	0	1	1	1	0	0	0	0	0	0	0	3	8070	2250	16.6	40	3.6	172	0	2.49	98	80	.	7	2	0215	0	0	0	.	.	0	0	0	.	0	0
621	1	44	175	80	26.12	4	1	10	0	0	0	0	1	0	0	0	0	0	0	0	0	1	0	3	7320	3180	14.1	18.5	4.3	259	0	4.27	118	78	102	6	2	0208	0	0	0	.	.	0	0	0	.	0	0
622	1	70	167	66	23.67	3	1	47	0	0	0	0	0	1	0	0	0	0	0	0	1	1	0	3	7720	2880	14.6	47.8	4.2	169	0	2.4	94	64	98	8	2	0304	0	0	0	.	.	0	0	0	.	0	0
623	2	77	152.7	56.8	24.36	3	0	0	0	0	0	0	0	0	0	0	0	0	0	1	0	0	0	3	6540	1830	13	56.8	3.6	199	0	1.37	87	72	76	6	2	0134	0	0	0	.	.	0	0	0	.	0	0
624	1	71	171.5	63.2	21.49	2	1	38	0	0	0	0	0	1	1	0	1	0	0	0	1	1	0	3	15970	1780	12.5	93.6	3.4	203	0	2.35	86	79	97	82	2	0133	0	0	0	4	20	0	0	1	3	0	0
625	1	65	159.3	71.8	28.29	4	1	15	0	0	0	0	0	1	0	0	0	0	0	0	0	1	0	2	9070	2090	14.1	52.1	3.4	138	0	2	82	76	100	11	3	0316	0	0	0	.	.	0	0	0	.	0	0
626	2	63	146.7	50.7	23.56	3	0	0	0	0	0	0	0	0	0	0	0	0	0	0	0	0	0	3	5540	2520	12.3	52.8	3.9	250	0	1.83	109	66	100	7	2	0222	0	0	0	.	.	0	0	0	.	0	0
627	1	61	174.9	65.5	21.41	2	1	3.3	1	1	0	0	1	0	0	0	0	0	0	0	1	1	0	3	5510	1790	12.1	77.8	3.8	169	0	1.54	49	39	101	8	2	0213	0	0	0	.	.	0	0	0	.	0	0
628	1	57	168.7	77.2	27.13	4	1	35	0	0	0	0	0	0	0	0	0	0	0	0	0	0	0	1	6610	1600	15	3	4	202	0	3.08	100	80	68	6	2	0154	0	0	0	.	.	0	0	0	.	0	0
629	2	61	150	54	24	3	0	0	0	0	0	0	0	0	0	0	0	0	0	0	0	0	0	2	4560	2150	12.6	9.2	3.7	242	0	1.85	111	75	97	11	2	0231	0	0	0	.	.	0	0	0	.	0	0
630	2	63	152	66	28.57	4	0	0	0	0	0	0	0	1	0	0	0	0	0	0	0	0	0	3	7890	3000	14.7	39.9	3.7	150	0	1.92	104	78	101	10	5	0300	0	0	0	.	.	0	0	0	.	0	0
631	2	57	163.3	63.7	23.89	3	0	0	0	0	0	0	0	0	0	0	0	0	0	0	1	0	0	2	5470	1500	12.9	43.6	3.9	290	0	2.82	118	79	98	10	2	0253	0	0	0	.	.	0	0	0	.	0	0
632	1	79	159	58	22.94	2	0	0	0	0	0	0	0	1	0	0	0	0	0	0	0	0	0	2	6160	1170	12.8	48.1	3.8	200	0	1.78	89	52	113	8	2	0319	0	0	0	.	.	0	0	0	.	0	0
633	2	57	155.5	50.3	20.8	2	0	0	0	0	0	0	0	0	0	0	0	0	0	0	1	0	0	2	6540	2150	14	24.3	4.1	180	0	2.44	116	88	97	9	2	0125	0	0	0	.	.	0	0	0	.	0	0
634	1	68	158	63	25.24	4	0	0	0	0	0	0	0	0	0	0	0	0	0	0	0	1	0	3	4590	1350	16.3	41.7	3.9	170	0	2.15	96	82	107	6	2	0229	0	0	0	.	.	0	0	0	.	0	0
635	1	68	167	51	18.29	1	1	98	0	0	0	0	0	0	0	0	0	0	0	0	1	0	0	2	8660	2810	13.4	71.8	3.7	206	0	2.69	104	81	83	13	2	0342	0	0	0	.	.	0	0	0	.	0	0
636	2	65	157	48	19.47	2	0	0	0	0	0	0	0	0	0	0	0	0	0	0	0	0	0	3	5510	1720	11.7	40.9	3.6	284	0	2.09	106	75	97	7	2	0216	0	0	0	.	.	0	0	0	.	0	0
637	2	69	159	48	18.99	2	0	0	0	0	0	0	0	1	1	0	0	0	0	0	0	0	0	3	4470	840	12.8	24.9	3.9	148	0	1.79	93	66	132	9	2	0152	0	0	0	.	.	0	0	0	.	0	0
638	2	71	155	56.4	23.48	3	0	0	0	0	0	0	0	1	0	0	0	0	0	0	1	0	0	3	4820	1220	12.5	46.7	3.8	181	0	2.33	135	85	.	8	2	0233	0	0	0	.	.	0	0	0	.	0	0
639	2	66	158.5	54.9	21.85	2	0	0	0	0	0	0	0	0	0	0	0	0	0	0	0	0	0	3	4190	1700	12.1	15	3.6	196	0	2.06	106	71	101	9	2	0234	0	0	0	.	.	0	0	0	.	0	0
640	1	77	160.9	57.2	22.09	2	0	0	0	0	0	0	0	0	0	0	0	0	0	0	1	1	0	3	4640	1470	13.8	71.9	2.9	154	0	2.55	119	72	159	8	2	0313	0	0	0	.	.	0	0	0	.	0	0
641	1	78	176	74	23.89	3	0	0	0	0	0	0	0	1	0	0	0	0	0	0	1	1	0	3	5880	1490	14.9	62.4	3.7	189	0	2.97	112	70	135	8	2	0304	0	0	0	.	.	0	0	0	.	0	0
642	1	59	155.8	66.2	27.27	4	0	0	0	0	0	0	0	0	0	0	0	0	0	0	1	0	0	2	4610	1580	12.1	1.3	3.4	156	0	1.93	94	79	79	7	2	0302	0	0	0	.	.	0	0	0	.	0	0
643	1	69	176	74	23.89	3	1	48	0	0	0	0	0	1	0	0	0	0	0	0	0	1	0	3	6830	3640	12.6	49.4	3.7	208	0	3.14	108	77	90	6	2	0159	0	0	0	.	.	0	0	0	.	0	0
644	2	61	157.7	54.3	21.83	2	0	0	0	0	0	1	0	0	0	0	0	0	0	0	1	0	0	2	3470	1710	11.3	13.3	4.2	183	0	2.1	104	66	84	6	6	0046	0	0	0	.	.	0	0	0	.	0	0
645	1	57	165.6	60.4	22.03	2	2	74	0	0	0	0	0	0	0	0	0	0	0	0	1	1	0	2	8770	2930	15.6	1.5	3.9	172	0	2.74	95	66	92	10	2	0206	0	0	0	.	.	0	0	0	.	0	0
646	1	69	165.8	61.8	22.48	2	1	37	0	0	0	0	0	0	1	0	0	1	0	0	1	1	0	3	8340	2610	13.8	59.6	3.9	125	0	1.78	70	49	54	6	5	0130	0	0	0	.	.	0	0	0	.	0	0
647	2	60	155.3	69.5	28.82	4	0	0	0	1	0	0	0	1	0	0	0	0	0	0	0	0	0	3	5430	1380	13.7	100.9	4.2	233	0	2.47	102	60	92	7	2	0218	0	0	0	.	.	0	0	0	.	0	0
648	1	55	175	67	21.88	2	0	0	0	0	0	0	0	0	0	0	0	0	1	0	1	0	0	3	6640	1030	14.5	0.8	4.3	161	0	2.49	78	64	.	14	2	0200	0	0	0	.	.	0	0	0	.	0	0
649	2	57	165	53	19.47	2	0	0	0	0	0	0	0	0	0	0	0	0	1	0	0	1	0	2	8020	1890	13.6	48.3	3.5	248	0	2	88	85	104	7	2	0153	0	0	0	.	.	0	0	0	.	0	0
650	2	65	156.2	68.3	27.99	4	0	0	0	0	0	0	0	1	0	0	0	0	0	0	1	1	0	3	6830	1840	13.1	27.3	3.6	185	0	2.09	108	73	105	6	2	0159	0	0	0	.	.	0	0	0	.	0	0
651	1	64	165	60	22.04	2	2	41	0	0	0	0	0	0	0	0	0	1	0	0	1	1	0	3	7340	2570	15.3	78.4	3.4	198	0	2.14	86	67	69	10	2	0213	0	0	0	.	.	0	0	0	.	0	0
652	1	76	157.3	61.6	24.9	3	1	81	1	0	0	0	0	1	0	0	0	0	0	0	1	1	0	4	5540	1610	13.9	74.3	3.5	137	0	1.85	93	66	97	9	2	0250	0	0	0	.	.	0	0	0	.	0	0
653	1	75	167	51	18.2868	1	0	0	0	0	0	0	1	0	0	0	0	0	0	0	0	1	0	3	57390	1240	10.7	82.7	1.9	62	0	1.45	61	64	67	35	2	0214	0	0	0	5	22	0	0	0	.	0	0
654	2	76	154	60	25.3	4	0	0	0	0	0	0	1	1	0	0	0	0	0	0	0	0	0	3	5010	1270	13.1	26.9	3.6	143	0	1.7	106	68	88	9	2	0245	0	0	0	.	.	0	0	0	.	0	0
655	2	72	153.6	70.7	29.97	4	0	0	0	1	0	0	0	1	0	0	0	0	0	0	1	0	0	3	6180	1520	13.4	4.2	4	258	0	1.74	103	72	72	8	2	0259	0	0	0	.	.	0	0	0	.	0	0
656	2	57	154	48	20.24	2	0	0	0	0	0	0	0	0	1	0	0	0	0	0	0	1	0	3	4630	1520	12.7	18.6	3.7	135	0	1.98	106	83	120	5	2	0126	0	0	0	.	.	0	0	0	.	0	0
657	2	70	151.9	57.9	25.09	4	0	0	0	0	0	0	0	0	0	0	0	0	0	0	0	0	0	2	5990	2160	13	73.3	3.2	151	0	.	.	.	.	11	2	0256	0	0	0	1	21	0	0	0	.	0	0
658	1	60	165.7	61.3	22.33	2	2	20	0	0	0	0	0	0	0	0	0	0	0	0	0	0	0	2	7520	2190	11.4	39.2	3.8	142	0	2.67	111	82	80	6	2	0126	0	0	0	.	.	0	0	0	.	0	0
659	2	53	159.9	62.1	24.29	3	0	0	0	0	0	0	0	0	1	0	0	0	0	0	0	0	0	2	6690	2920	13.4	42.8	4.1	178	0	1.96	84	76	83	6	2	0137	0	0	0	.	.	0	0	0	.	0	0
660	1	59	177.5	88.6	28.12	4	1	58	0	0	0	0	0	1	0	0	0	0	0	0	0	1	0	2	8220	1940	13.4	55.8	4.3	134	0	3.17	96	77	101	6	2	0144	0	0	0	.	.	0	0	0	.	0	0
661	1	65	162	57	21.72	2	1	19	0	0	0	0	0	0	0	0	0	0	0	0	0	0	0	4	8650	3320	14.7	57.7	3	96	0	2.31	93	62	.	11	4	0344	0	0	0	.	.	0	0	0	.	0	0
662	2	66	160.9	63.6	24.57	3	0	0	0	0	0	0	1	1	1	0	0	0	0	0	1	0	0	3	9580	1510	12.3	31.3	4.9	107	0	1.6	79	71	87	6	2	0205	0	0	0	.	.	0	0	0	.	0	0
663	1	73	164	62	23.05	3	1	40	0	0	0	0	0	0	0	0	0	0	0	0	0	1	0	3	10670	1830	13.1	51	2.9	112	0	2.01	91	53	91	45	1	0354	0	0	0	2	16	0	0	1	3	0	0
664	2	81	149.6	65.5	29.267	4	0	0	0	0	0	0	0	1	1	0	0	0	0	0	0	0	0	3	8050	1630	12.1	35.7	3.5	202	0	1.23	94	70	67	7	2	0153	0	0	0	.	.	0	0	0	.	0	0
665	1	54	161.2	64.6	24.8	3	1	66	0	0	0	0	0	1	0	0	0	1	0	0	0	1	0	3	6180	2560	14.7	59.8	4.6	202	0	2.31	80	65	93	5	2	0210	0	0	0	.	.	0	0	0	.	0	0
666	2	72	163.8	70.1	26.13	4	0	0	0	0	0	0	0	1	0	0	1	0	0	0	0	0	0	3	4440	2050	13.1	42	3.7	142	0	2.54	126	78	89	7	2	0158	0	0	0	.	.	0	0	0	.	0	0
667	1	76	166.5	64	23.09	3	1	6.25	0	0	0	0	0	1	0	0	0	0	0	0	0	1	0	3	5870	1350	13.1	60.9	3.2	148	0	2.19	93	71	97	9	2	0243	0	0	0	.	.	0	0	0	.	0	0
668	1	77	173	75	25.06	4	1	9.6	0	0	0	0	1	1	1	1	0	0	0	0	0	1	0	4	5460	1950	13.4	69.3	4.1	88	0	1.83	72	65	93	11	2	0226	0	0	0	.	.	0	0	0	.	0	0
669	1	69	161.7	61.2	23.41	3	1	40	0	0	0	0	1	1	1	0	0	0	0	0	1	1	0	3	5110	1990	14.1	88.4	3.6	192	0	2.52	105	62	81	4	6	0152	0	0	0	.	.	0	0	0	.	0	0
670	2	77	146.2	46.1	21.57	2	0	0	0	0	0	0	0	1	0	0	1	0	0	0	0	0	0	3	5790	2530	12.1	86.8	3.7	215	0	2.01	160	78	100	6	2	0236	0	0	0	.	.	0	0	0	.	0	0
671	2	76	152.7	39.8	17.07	1	0	0	0	0	0	0	0	1	0	0	1	0	0	0	0	0	0	3	8370	1270	11	51.9	3.5	159	0	2.01	132	70	97	7	2	0218	0	0	0	.	.	0	0	0	.	0	0
672	1	78	166	61.6	22.35	2	0	0	0	0	1	0	1	0	0	0	0	0	0	0	0	0	0	3	4730	1680	13.9	70.8	2.3	171	0	2.08	92	73	99	14	2	0541	0	0	0	.	.	0	0	0	.	0	0
673	1	73	168	48	17.01	1	2	106	0	0	0	0	0	0	0	0	0	0	0	0	0	1	0	3	4550	1760	11.4	0.3	3.8	146	0	2.47	102	60	92	5	6	0117	0	0	0	.	.	0	0	0	.	0	0
674	2	55	158.5	55.1	21.93	2	0	0	0	0	0	0	0	0	0	0	0	0	0	0	0	0	0	2	6260	2190	13.1	31.6	4.1	216	0	2.36	103	83	85	5	5	0141	0	0	0	.	.	0	0	0	.	0	0
675	1	70	165.7	66.8	24.33	3	1	44	0	0	0	0	0	0	0	0	0	0	0	0	0	1	0	3	6010	2640	10.4	63.4	3.1	150	0	2.28	91	69	78	7	2	0247	0	0	0	.	.	0	0	0	.	0	0
676	1	53	156	61	25.07	4	1	29	0	0	0	0	0	0	0	0	0	0	0	0	0	1	0	3	9640	3120	13.1	101.2	3.6	195	0	2.79	103	81	93	7	2	0227	0	0	0	.	.	0	0	0	.	0	0
677	2	54	162	40	15.24	1	0	0	0	0	0	0	0	0	0	0	0	0	0	0	1	0	0	2	7300	1520	13.8	18.1	3.5	181	0	2.06	86	85	78	4	6	0106	0	0	0	.	.	0	0	0	.	0	0
678	1	67	173	67	22.39	2	1	36	0	0	0	0	0	0	0	0	0	0	0	0	0	1	0	3	5300	1420	14.4	33.4	3.8	145	0	3.58	125	79	118	5	2	0139	0	0	0	.	.	0	0	0	.	0	0
679	1	66	170	75	25.95	4	0	0	0	0	0	0	0	1	0	0	0	0	0	0	1	0	0	2	5940	1500	12.9	45.8	4.1	154	0	2.29	85	71	104	7	2	0133	0	0	0	.	.	0	0	0	.	0	0
680	1	75	163.6	66.2	24.73	3	1	35	0	0	0	0	0	1	0	0	0	0	0	0	1	1	0	3	6080	1740	15.2	128	2.9	241	0	2.47	112	51	107	18	2	0238	0	0	0	.	.	0	0	0	.	0	0
681	2	35	174.7	74.4	24.38	3	0	0	0	0	0	0	0	0	0	0	0	0	0	0	0	0	0	1	4520	2110	11.8	10.7	4.3	190	0	3.04	91	75	78	7	6	0210	0	0	0	.	.	0	0	0	.	0	0
682	1	65	169	61.2	21.43	2	2	45	0	0	0	0	0	1	0	0	0	0	0	0	0	0	0	2	9020	3550	15.1	38.8	4	218	0	2.34	83	66	97	15	5	0154	0	0	0	.	.	0	0	0	.	0	0
683	2	50	155	64.4	26.81	4	0	0	0	0	0	0	0	0	0	0	0	0	0	0	1	0	0	1	3700	1020	11.7	26	3.9	173	0	2.2	95	82	77	7	2	0141	0	0	0	.	.	0	0	0	.	0	0
684	1	63	160.1	81.3	31.72	5	0	0	0	0	0	0	0	1	0	0	0	1	0	0	0	1	0	2	7560	2530	16.2	66.4	3.6	231	0	1.8	61	66	89	7	2	0241	0	0	0	.	.	0	0	0	.	0	0
685	1	76	164.8	71.3	26.25	4	1	27	0	0	0	0	0	0	1	1	0	0	0	0	1	1	0	2	3700	1280	11.5	54.5	2	178	0	1.74	76	64	80	7	2	0314	0	0	0	.	.	0	0	0	.	0	0
686	1	67	168.2	63.9	22.59	2	1	17	0	0	0	0	0	1	0	1	0	0	0	0	0	1	0	2	4940	2320	13.7	22.4	4.1	208	0	3.2	120	72	126	6	2	0207	0	0	0	.	.	0	0	0	.	0	0
687	1	71	170	74	25.61	4	1	1.25	0	0	0	0	0	1	0	0	0	0	0	0	0	1	0	3	7940	4670	15.3	55.4	4.1	111	0	2.76	105	82	.	6	2	0157	0	0	0	.	.	0	0	0	.	0	0
688	2	55	150.2	62.8	27.84	4	0	0	0	0	0	0	0	0	0	0	0	0	0	0	0	0	0	2	9100	3630	12.8	64.9	3.8	270	0	1.83	96	77	83	6	2	0115	0	0	0	.	.	0	0	0	.	0	0
689	2	39	159	53.5	21.16	2	0	0	0	0	0	0	0	0	0	0	0	0	0	0	0	0	0	3	5280	1680	11.2	36.4	4.2	136	0	2.69	102	81	89	6	2	0206	0	0	0	.	.	0	0	0	.	0	0
690	2	49	157	55	22.31	2	0	0	0	0	0	0	0	0	0	0	0	0	0	0	0	1	0	2	5170	2690	13.2	24	4	276	0	2.64	113	97	100	7	2	0138	0	0	0	.	.	0	0	0	.	0	0
691	2	57	162	59	22.48	2	0	0	0	0	0	0	0	0	0	0	0	0	0	0	0	0	0	2	5740	1100	12.4	30.5	3.8	233	0	2.13	92	83	83	7	2	0319	0	0	0	.	.	0	0	0	.	0	0
692	2	76	143.3	54.5	26.54	4	0	0	0	0	0	0	0	1	1	0	0	0	0	0	0	0	0	3	7280	1630	13	35.5	4	164	0	1.61	123	73	72	6	2	0136	0	0	0	.	.	0	0	0	.	0	0
693	1	67	164	51	18.9619	2	0	0	0	0	0	0	0	1	1	1	0	0	0	0	0	0	0	3	16360	3180	12	201.8	1.6	75	0	2.17	92	80	131	23	2	0254	0	0	0	.	.	0	0	0	.	0	0
694	2	65	145	45	21.4	2	0	0	0	0	0	0	0	1	0	1	1	0	0	0	1	0	0	3	4450	1660	12.3	40	2.9	204	0	1.68	110	76	.	7	5	0117	2017-07-17	0	postop. Bleeding	.	.	0	0	0	.	0	0
695	1	59	174.5	85.3	28.01	4	1	48	0	0	0	0	0	1	0	0	0	0	0	0	0	1	0	2	6780	1860	15.4	50.8	4	191	0	2.95	92	71	93	7	2	0122	0	0	0	.	.	0	0	0	.	0	0
696	2	46	163.5	56	20.95	2	0	0	0	0	0	0	0	0	0	0	0	0	0	0	0	0	0	1	8050	1970	12.9	13.5	3.8	161	0	3.46	131	78	124	10	2	0142	0	0	0	.	.	0	0	0	.	0	0
697	1	67	171	70	23.94	3	1	40	1	0	0	0	0	1	1	0	0	0	0	0	1	1	0	3	5790	2340	12.6	64.1	3.3	110	0	1.69	61	67	109	5	2	0206	0	0	0	.	.	0	0	0	.	0	0
698	2	69	152	54.5	23.59	3	0	0	0	0	0	0	0	0	0	0	0	0	0	0	0	0	0	1	4660	1610	14.5	33.5	3.8	162	0	2.24	134	79	116	6	2	0110	0	0	0	.	.	0	0	0	.	0	0
699	2	61	160	61.1	23.87	3	0	0	0	0	0	0	0	1	0	0	0	0	0	0	0	0	0	2	4930	1480	12.8	20.1	3.4	179	0	2.18	100	80	73	11	2	0436	0	0	0	.	.	0	0	0	.	0	0
700	2	62	159.4	71	27.94	4	0	0	0	0	0	0	0	1	0	0	0	0	0	0	1	0	0	2	4810	1980	13.6	27.7	4.1	195	0	2.71	130	82	116	7	2	0234	0	0	0	.	.	0	0	0	.	0	0
701	1	89	163	91	34.25	5	0	0	0	0	0	0	0	1	1	0	0	0	0	0	0	0	0	3	9500	2530	14	45.7	3.6	169	0	1.35	75	60	63	9	2	0304	0	0	0	.	.	0	0	0	.	0	0
702	1	57	176	75	24.21	3	2	37	0	0	0	0	0	0	1	0	0	0	0	0	1	1	0	3	6750	3050	14.8	70.6	4.3	165	0	.	.	.	.	47	2	0354	2017-08-12	0	BPF	2	14	0	0	0	.	0	0
703	2	58	156.4	60.3	24.65	3	0	0	0	0	0	0	0	0	0	0	0	0	0	0	0	0	0	3	5750	2500	13.3	41.1	3.7	196	0	2.4	114	79	100	10	6	0259	0	0	0	.	.	0	0	0	.	0	0
704	1	69	168	60	21.26	2	2	54	0	0	0	0	0	1	0	0	0	0	0	0	0	1	0	2	6810	1550	11.9	63.3	3.7	156	0	1.76	67	63	86	6	2	0211	0	0	0	.	.	0	0	0	.	0	0
705	1	64	151	63	27.6304	4	1	37	0	0	0	0	1	0	0	0	0	0	0	0	0	1	0	2	5630	1790	12.2	15	3.5	94	0	2.12	95	79	106	25	2	210	0	0	0	.	.	0	0	0	.	0	0
706	2	69	157	62	25.15	4	0	0	0	0	0	0	0	1	0	0	0	0	0	0	1	0	0	3	4790	1820	12.5	36.6	4.2	162	0	2.28	124	75	119	6	2	0121	0	0	0	.	.	0	0	0	.	0	0
707	1	51	163.8	64.1	23.89	3	2	15.5	0	0	0	0	0	0	0	0	0	0	0	0	0	1	0	1	7500	2380	14.6	0.8	4	162	0	3.58	117	81	100	14	2	0133	0	0	0	.	.	0	0	0	.	0	0
708	1	50	177.2	78.1	24.87	3	2	30	0	0	0	0	0	0	0	0	0	0	0	0	1	1	0	1	6130	2660	15.1	42.5	4.4	217	0	2.81	78	69	97	6	2	0139	0	0	0	.	.	0	0	0	.	0	0
709	1	69	162.5	67.2	25.45	4	1	15	0	0	0	0	0	0	1	0	0	0	0	0	0	1	0	2	5900	3330	15	38	3.8	116	0	2.85	117	76	109	6	2	0131	0	0	0	.	.	0	0	0	.	0	0
710	2	81	148	41.7	19.04	2	2	30.5	0	0	0	0	1	1	0	1	0	1	0	0	0	0	0	3	7650	2230	13	28	3.4	204	0	1.18	93	75	92	6	5	0107	0	0	0	.	.	0	0	0	.	0	0
711	1	54	163.3	69.9	26.21	4	1	32	0	0	0	0	0	0	0	0	0	0	0	0	0	1	0	2	6900	2520	12.4	122.5	3.6	197	0	2.89	99	77	82	6	2	0232	0	0	0	.	.	0	0	0	.	0	0
712	1	59	169.1	70.5	24.65	3	0	0	0	0	0	0	0	0	0	1	1	0	0	0	1	1	0	3	6070	1040	15.1	68	3.5	105	0	2.1	72	53	88	11	2	0306	0	0	0	.	.	0	0	0	.	0	0
713	2	56	156.6	51	20.8	2	0	0	0	0	0	0	0	0	0	0	0	0	0	0	0	1	0	2	3800	1810	13	23.1	4.2	219	0	2.28	105	74	88	7	2	0152	0	0	0	.	.	0	0	0	.	0	0
714	1	61	169	68	23.8087	3	1	34	0	0	0	0	0	0	0	0	0	0	0	0	0	1	0	1	9740	2350	13.9	27.4	4.1	174	0	2.91	101	72	100	9	2	0123	0	0	0	.	.	0	0	0	.	0	0
715	1	52	175	73	23.84	3	1	3.5	0	0	0	0	0	1	0	0	0	0	0	0	0	1	0	2	4590	1650	13.7	30.7	4.1	155	0	3.97	119	82	108	11	2	0153	0	0	0	.	.	0	0	0	.	0	0
716	2	50	152.9	54	23.1	3	0	0	0	0	0	0	0	0	0	0	0	0	0	0	0	0	0	2	6040	2050	13	35	3.8	237	0	2.48	114	84	92	5	2	0139	0	0	0	.	.	0	0	0	.	0	0
717	2	74	159.5	59	23.19	3	0	0	0	0	0	0	1	0	0	0	0	0	0	0	0	0	0	3	5350	2280	12	34.8	3.9	163	0	1.99	109	72	81	7	2	0134	0	0	0	.	.	0	0	0	.	0	0
718	1	68	170	75	25.95	4	1	33	0	0	0	0	0	1	0	0	0	0	0	0	0	1	0	3	7870	3040	14.1	47.3	3.8	190	0	2.09	77	56	116	6	2	0216	0	0	0	.	.	0	0	0	.	0	0
719	1	72	172	72	24.34	3	2	45	0	0	0	0	0	1	1	0	0	0	0	0	0	0	0	3	7720	1940	15.5	39.2	3.7	146	0	1.41	52	52	81	6	2	0239	0	0	0	.	.	0	0	0	.	0	0
720	2	62	156.6	63.3	25.81	4	0	0	0	0	0	0	0	1	0	0	0	0	0	0	0	0	0	3	2910	1860	12.2	25.4	4.5	159	0	1.99	99	77	90	6	2	0138	0	0	0	.	.	0	0	0	.	0	0
721	2	72	149.4	44.2	19.8	2	0	0	0	0	0	0	0	0	0	0	0	0	0	0	1	0	0	2	7120	2720	13.5	57.6	3.8	221	0	1.91	131	80	93	8	2	0150	0	0	0	.	.	0	0	0	.	0	0
722	1	72	167.4	72.8	25.98	4	2	52	0	0	0	0	1	0	0	0	0	0	0	0	0	1	0	2	4930	1900	15.2	51.2	4	176	0	2.96	119	65	108	13	5	0115	0	0	0	.	.	0	0	0	.	0	0
723	1	72	158	53	21.23	2	0	0	0	0	0	0	1	0	0	0	0	0	0	0	0	0	0	2	4720	970	13.2	82.7	3.1	174	0	1.96	92	69	99	6	4	0356	0	0	0	.	.	0	0	0	.	0	0
724	1	73	175.8	69.8	22.58	2	2	50	1	1	0	0	0	1	0	0	1	0	0	0	0	1	0	2	7930	1650	11.4	68.1	3.2	117	0	2.15	77	61	128	45	2	0151	0	0	0	.	.	0	0	0	.	0	0
725	2	76	155.4	64.5	26.71	4	0	0	0	1	0	0	0	1	0	0	0	0	0	0	0	0	0	2	7660	1740	13	15	3.6	127	0	1.45	91	69	72	9	2	0138	0	0	0	.	.	0	0	0	.	0	0
726	1	70	167.3	71.7	25.62	4	1	30	0	0	0	0	0	1	1	1	0	0	0	0	0	0	0	2	7650	1670	11.9	79.5	3.9	211	0	2.45	96	75	82	8	2	0309	0	0	0	.	.	0	0	0	.	0	0
727	2	66	155.7	51.6	21.28	2	0	0	0	0	0	0	0	0	1	0	0	0	0	0	0	0	0	2	3770	1270	13.9	24.3	4	112	0	2.47	129	76	105	10	6	0250	0	0	0	.	.	0	0	0	.	0	0
728	1	77	167.7	57.6	20.48	2	2	58	0	0	0	0	1	0	0	0	1	0	0	0	0	0	0	3	6490	1300	14.7	77.4	3.9	156	0	2.04	86	56	93	9	2	0208	0	0	0	.	.	0	0	0	.	0	0
729	2	73	154	52	21.93	2	0	0	0	1	0	0	0	0	0	0	0	0	0	0	1	0	0	3	5590	1970	13.3	62.4	3.7	180	0	0.81	49	44	68	14	5	0340	0	0	0	5	20	0	0	1	1	0	0
730	2	55	154	57.5	24.25	3	0	0	0	0	0	0	0	1	0	0	0	0	0	0	0	0	0	2	6930	950	13.5	21.8	4.4	181	0	2.38	112	82	113	7	2	0202	0	0	0	.	.	0	0	0	.	0	0
731	1	64	178.6	83.3	26.11	4	1	38	0	0	0	0	0	0	0	0	0	0	0	1	0	1	0	2	8450	1820	14	57.4	4.2	155	0	2.1	66	60	99	13	2	0253	0	0	0	.	.	0	0	0	.	0	0
732	1	68	172.9	65.2	21.81	2	1	47	0	0	0	0	0	1	0	0	0	0	0	0	1	1	0	3	4920	2080	11.5	87.4	3.9	142	0	2.05	72	54	80	36	2	0149	0	0	0	.	.	0	0	0	.	0	0
733	1	66	171	66.9	22.88	2	1	35	0	0	0	0	0	0	1	0	0	0	0	0	0	1	0	2	7950	4510	15.4	47.5	4.2	185	0	2.56	90	69	106	11	2	0116	0	0	0	.	.	0	0	0	.	0	0
734	1	67	158.8	63.3	25.1	4	1	34	0	0	0	0	0	0	0	0	1	0	0	0	0	0	0	3	6550	1040	11.7	57.6	2.8	162	0	1.61	68	64	64	8	3	0320	0	0	0	.	.	0	0	0	.	0	0
735	1	52	177	90.4	28.86	4	1	31	0	0	0	0	0	1	0	0	0	0	0	0	0	0	0	2	8710	2830	16.2	36	4.5	152	0	3.32	95	69	93	7	2	0157	0	0	0	.	.	0	0	0	.	0	0
736	2	53	155	62	25.81	4	0	0	0	0	0	0	0	1	0	0	0	0	0	0	1	0	0	2	6710	1250	11.4	34.9	4	134	0	2.22	102	86	83	6	6	0137	0	0	0	.	.	0	0	0	.	0	0
737	1	69	169	57	19.96	2	1	34	0	0	0	0	0	0	0	0	0	0	0	0	1	0	0	2	5250	1280	10.8	39.2	3.9	145	0	2.82	108	79	105	11	2	0140	0	0	0	.	.	0	0	0	.	0	0
738	2	62	152	53.5	23.16	3	0	0	0	0	0	0	0	1	1	0	1	0	0	0	0	0	0	2	4690	1120	14.5	18.5	3.6	207	0	2.59	138	79	116	8	2	0152	0	0	0	.	.	0	0	0	.	0	0
739	1	66	156.9	56	22.75	2	0	0	0	0	0	0	1	1	0	0	0	0	0	0	1	1	0	2	5460	1690	14.9	2.3	3.8	207	0	2.37	102	78	120	7	2	0337	0	0	0	.	.	0	0	0	.	0	0
740	1	65	167.7	61.6	21.9	2	1	43	0	0	0	0	0	1	0	0	0	0	0	0	0	1	0	2	5320	2280	14	65.7	4	156	0	2.11	77	54	86	14	2	0257	0	0	0	.	.	0	0	0	.	0	0
741	2	62	158	48	19.23	2	0	0	0	0	0	0	0	0	0	0	0	0	0	0	1	0	0	2	4460	1570	12.9	32.9	4.1	225	0	2.25	110	83	100	8	2	0224	0	0	0	.	.	0	0	0	.	0	0
742	1	72	171.5	80.4	27.34	4	0	0	0	0	0	0	0	1	1	1	0	0	0	0	0	0	0	3	6160	2490	13.3	59.5	3.3	150	0	2.19	82	66	101	14	2	0242	0	0	0	.	.	0	0	0	.	0	0
743	2	69	153	56	23.92	3	0	0	0	0	0	0	0	0	0	0	0	0	0	0	0	0	0	3	6630	2650	13	24.6	3.6	170	0	2.23	128	79	102	5	2	0150	0	0	0	.	.	0	0	0	.	0	0
744	1	78	161.2	68.5	26.36	4	0	0	0	0	0	0	0	0	0	0	1	0	0	0	1	1	0	2	13910	2280	14.5	39.8	3.9	141	0	2.01	94	60	83	7	2	0202	0	0	0	.	.	0	0	0	.	0	0
745	1	76	166.9	41.9	15.04	1	1	18.15	1	0	0	0	0	1	0	1	0	0	0	0	0	1	0	3	5830	1100	14.4	25.5	3.3	110	0	1.57	67	50	53	41	2	0131	0	0	0	.	.	0	0	0	.	0	0
746	2	74	158	60.9	24.4	3	0	0	0	0	0	0	0	0	0	0	0	1	0	0	0	0	0	2	8040	3720	12.5	35.3	3.7	234	0	2.11	120	82	87	5	2	0228	0	0	0	.	.	0	0	0	.	0	0
747	1	69	150.7	54.7	24.09	3	0	0	0	0	1	0	1	0	0	0	0	0	0	0	0	1	0	2	6920	1680	14.4	74.9	3.6	163	0	2.38	102	65	114	24	2	0438	0	0	0	.	.	0	0	0	.	0	0
748	1	82	161	57.7	22.26	2	1	51	1	0	0	0	0	1	0	0	1	0	0	0	1	1	0	3	4290	700	10.2	65	3.2	145	0	1.59	80	59	81	19	2	0329	0	0	0	3	35	0	0	1	.	0	0
749	2	62	154	57	24.03	3	0	0	0	0	0	0	0	0	0	0	0	0	0	0	1	1	0	1	5560	2690	12.1	57.5	3.8	228	0	1.92	103	72	95	6	2	0140	0	0	0	.	.	0	0	0	.	0	0
750	2	56	154.6	47.5	19.87	2	0	0	0	0	1	0	0	0	0	0	0	0	0	0	0	0	0	2	4000	1590	11.6	24.1	3.7	218	0	2.13	101	70	138	6	2	0155	0	0	0	.	.	0	0	0	.	0	0
751	2	55	151.3	50	21.84	2	0	0	0	0	0	0	0	0	0	0	0	0	0	0	1	0	0	2	8750	1770	11.3	34.9	3.9	225	0	2.07	106	88	75	5	2	0115	0	0	0	.	.	0	0	0	.	0	0
752	1	65	163	51.7	19.46	2	0	0	0	0	0	0	0	1	0	0	0	1	0	0	1	0	0	2	6240	1110	13.9	26.8	4	148	0	2.25	88	83	123	53	2	0233	0	0	0	2	15	0	0	1	.	0	0
753	1	70	162	62	23.62	3	2	50	1	0	0	0	0	0	0	0	0	0	0	0	1	1	0	2	10740	2130	15.3	52.7	3.7	219	0	1.85	80	49	85	9	2	0228	0	0	0	.	.	0	0	0	.	0	0
754	1	60	174.3	80.8	26.6	4	2	38	0	0	0	0	1	1	1	0	0	0	0	0	1	1	0	3	5860	1810	16	57.9	4.2	204	0	2.81	90	79	127	7	2	0145	0	0	0	.	.	0	0	0	.	0	0
755	1	49	175	68	22.2	2	0	0	0	0	0	0	0	0	0	0	0	0	0	0	0	1	0	2	5260	2050	13.2	68.1	4	171	0	3.55	101	77	111	6	2	0122	0	0	0	.	.	0	0	0	.	0	0
756	2	76	145.9	55	25.84	4	0	0	0	0	0	0	0	1	1	0	0	0	0	0	1	0	0	3	4220	1250	11.7	91	3.9	229	0	1.45	113	74	77	7	2	0253	0	0	0	.	.	0	0	0	.	0	0
757	2	76	150	52.6	23.38	3	0	0	0	0	0	0	0	1	0	0	0	0	0	0	1	0	0	2	8270	2120	12.6	62.4	3.7	172	0	1.93	135	79	101	12	3	0202	0	0	0	.	.	0	0	0	.	0	0
758	2	63	161	55	21.22	2	0	0	0	0	0	0	1	0	0	0	0	0	0	0	1	0	0	2	7280	1000	12.2	36.3	3.9	214	0	1.82	88	76	83	6	2	0127	0	0	0	.	.	0	0	0	.	0	0
759	1	68	161.1	67.2	25.89	4	2	24	0	0	0	0	0	0	0	0	0	0	0	0	1	1	0	2	8680	1750	14.9	65	3.8	230	0	1.94	81	68	83	7	2	0317	0	0	0	.	.	0	0	0	.	0	0
760	1	62	165.6	59.2	21.59	2	1	22	0	0	0	0	0	0	0	0	0	0	0	0	0	1	0	2	5230	1180	12.8	18.8	4	151	0	3.59	131	76	152	8	2	0105	0	0	0	.	.	0	0	0	.	0	0
761	1	48	177.7	56.1	17.77	1	2	28	0	0	0	0	0	0	0	0	0	0	0	0	0	1	0	2	13030	2830	11.6	24.2	1.3	79	0	3.24	88	75	84	14	2	0557	00:00:00	0	0	2	17	0	0	0	.	0	0
762	2	75	154	62	26.14	4	1	5	0	0	0	0	0	0	0	0	1	0	0	0	0	1	0	2	8020	4980	11.7	45.2	4	230	0	1.63	100	72	98	6	5	0143	0	0	0	.	.	0	0	0	.	0	0
763	1	80	153.3	61.7	26.25	4	0	0	0	0	0	0	0	1	0	0	0	0	0	0	0	1	0	4	3910	1120	11.1	21.8	3.7	112	0	1.45	81	61	121	6	6	0031	0	0	0	.	.	0	0	0	.	0	0
764	1	58	164	85	31.6	5	1	7.5	0	0	0	0	0	0	0	0	0	0	0	0	0	1	0	2	5620	1820	13.9	73.6	4	174	0	3.02	105	79	.	8	2	0154	0	0	0	.	.	0	0	0	.	0	0
765	1	58	158	58	23.23	3	0	0	0	0	0	0	0	1	0	0	0	0	0	0	1	1	0	2	4670	1920	15.2	60.5	4.4	245	0	2.58	99	77	132	6	2	0136	0	0	0	.	.	0	0	0	.	0	0
766	1	64	164.3	62.1	23	3	2	45	0	0	0	0	1	1	0	0	0	0	0	0	0	0	0	2	6460	1580	14	69.5	4	229	0	2.47	92	70	117	6	5	0134	0	0	0	.	.	0	0	0	.	0	0
767	2	51	159.9	76.3	29.84	4	0	0	0	0	0	0	0	0	0	0	0	0	0	0	0	0	0	2	6960	2480	13.5	45.1	3.9	257	0	2.22	93	80	73	6	5	0233	0	0	0	.	.	0	0	0	.	0	0
768	1	62	169.6	63.7	22.15	2	1	51	0	0	0	0	0	1	0	1	0	0	0	0	1	1	0	3	6850	1550	10.3	59.6	2.3	101	0	2.89	98	70	75	99	2	0753	0	0	0	3	22	0	0	1	.	0	0
769	2	55	158.5	65.1	25.91	4	0	0	0	0	0	0	0	0	0	0	0	0	0	0	0	0	0	2	4190	1930	13.1	33.2	4.1	226	0	2.06	91	78	97	6	6	0204	0	0	0	.	.	0	0	0	.	0	0
770	1	68	166.5	64.7	23.34	3	0	0	0	0	0	0	0	1	0	1	0	0	0	0	0	0	0	3	7510	2370	15.6	6.4	3.8	191	0	2.19	84	78	106	14	2	0221	0	0	0	.	.	0	0	0	.	0	0
771	1	44	178	86	27.14	4	2	24	0	0	0	0	1	0	0	0	0	0	0	0	0	1	0	2	7360	2520	14.4	65.3	3.7	201	0	2.9	77	60	83	14	2	0221	0	0	0	.	.	0	0	0	.	0	0
772	2	65	153.6	57.3	24.29	3	0	0	0	0	0	0	0	1	0	0	0	0	0	0	0	0	0	3	7010	2390	13.5	47.8	3.8	200	0	1.98	110	78	93	6	2	0150	0	0	0	.	.	0	0	0	.	0	0
773	1	60	171.7	74.6	25.3	4	2	40	0	0	0	0	0	1	1	0	0	0	0	0	0	1	0	3	9700	1830	13.1	158	3.7	133	0	2.25	74	76	98	9	2	0311	0	0	0	.	.	0	0	0	.	0	0
774	1	84	161.8	53.4	20.4	2	2	64	1	0	0	0	0	0	0	1	0	0	0	0	0	0	0	2	8720	2500	11	80.7	2.5	190	0	2.03	104	66	140	10	2	0341	0	0	0	.	.	0	0	0	.	0	0
775	2	75	160	64	25	4	0	0	0	0	0	0	0	0	0	0	0	0	0	0	0	0	0	1	4890	2290	13.1	43.7	4.2	182	0	1.87	102	85	73	7	2	0228	0	0	0	.	.	0	0	0	.	0	0
776	1	71	168	69	24.45	3	1	47	0	0	0	0	0	1	0	1	0	0	1	0	0	1	0	3	6380	1360	13.6	52.7	3.2	142	0	2.4	96	64	93	10	2	0135	0	0	0	.	.	0	0	0	.	0	0
777	1	60	157	44	17.85	1	2	40	0	0	0	0	0	0	0	0	0	0	0	0	0	1	0	2	9070	2120	14.6	75.7	3.1	72	0	2.93	114	79	145	11	2	0236	0	0	0	1	18	0	0	0	.	0	0
778	2	70	154.2	48.8	20.52	2	0	0	0	0	0	0	0	0	0	0	0	0	0	0	0	0	0	1	4760	1980	11.4	38.3	3.8	141	0	1.58	90	75	101	6	2	0218	0	0	0	.	.	0	0	0	.	0	0
779	2	53	152.8	49.6	21.24	2	0	0	0	0	0	0	0	0	0	0	0	0	0	0	0	0	0	1	6020	2800	13.2	27.5	3.9	190	0	2.29	105	72	95	7	2	0136	0	0	0	.	.	0	0	0	.	0	0
780	2	65	154.8	63.2	26.37	4	0	0	0	0	0	0	0	0	0	0	0	0	0	0	0	0	0	3	7110	1580	13.6	30.7	4.2	183	0	2.23	123	76	107	15	2	0155	0	0	0	.	.	0	0	0	.	0	0
781	2	62	151.4	55.8	24.34	3	0	0	0	0	0	0	0	0	0	0	0	0	0	0	0	0	0	2	6030	3180	13.2	40.7	3.6	201	0	2.08	113	81	91	6	2	0214	0	0	0	.	.	0	0	0	.	0	0
782	2	57	155.3	60.3	25	4	0	0	0	0	0	0	0	0	0	0	0	0	0	0	1	0	0	2	4390	1360	13.6	31.1	4.2	243	0	2.09	99	77	100	10	2	0200	0	0	0	.	.	0	0	0	.	0	0
783	1	77	165.5	72.3	26.4	4	1	70.5	0	0	0	0	0	1	0	0	0	0	0	0	0	1	0	3	4220	1180	13.5	32.3	4.1	134	0	1.97	87	67	116	8	2	0124	0	0	0	.	.	0	0	0	.	0	0
784	2	58	161	64.3	24.81	3	0	0	0	0	0	0	0	1	0	0	0	1	0	0	0	0	0	2	5850	1260	13.3	63.2	4	195	0	2.48	112	85	103	5	2	0210	0	0	0	.	.	0	0	0	.	0	0
785	1	64	160.3	70.4	27.4	4	1	27	0	0	0	0	0	1	0	0	0	0	0	0	0	1	0	2	6110	2110	15.5	56.1	3.6	224	0	2.41	95	71	114	8	2	0355	0	0	0	.	.	0	0	0	.	0	0
786	1	76	160	67	26.17	4	1	104	0	1	0	0	0	1	1	1	1	0	0	0	0	1	0	4	10620	2450	13	46.3	3.5	145	0	1.65	86	75	128	10	2	0203	0	0	0	.	.	0	0	0	.	0	0
787	1	59	170.2	74.8	25.82	4	2	39	0	0	0	0	0	0	0	0	1	0	0	0	0	1	0	2	7070	1930	15.2	62.8	3.4	204	0	2.27	76	56	63	8	2	0311	0	0	0	.	.	0	0	0	.	0	0
788	2	65	159.3	71.5	28.18	4	0	0	0	0	0	0	0	0	0	0	0	0	0	0	0	0	0	3	8090	1950	12.5	58.7	3.7	211	0	2.06	99	75	105	5	2	0231	0	0	0	.	.	0	0	0	.	0	0
789	2	58	152.6	55.6	23.88	3	0	0	0	0	0	0	0	1	0	0	1	0	0	0	0	0	0	3	5810	2410	14.8	41	3.7	167	0	2.44	123	82	81	5	5	0214	0	0	0	.	.	0	0	0	.	0	0
790	1	73	159.7	68.6	26.9	4	0	0	0	0	0	1	0	1	0	0	0	0	0	0	0	0	0	3	9130	3480	14.6	64.9	4.7	175	0	2.04	93	59	66	10	5	0250	0	0	0	.	.	0	0	0	.	0	0
791	2	57	164.9	76.9	28.28	4	0	0	0	0	0	0	0	1	0	0	0	0	0	0	0	0	0	1	4820	2620	11.1	30.5	3.8	227	0	2.19	89	67	81	10	2	0200	0	0	0	.	.	0	0	0	.	0	0
792	1	63	172.2	81.6	27.52	4	0	0	0	0	0	0	0	0	0	0	0	0	0	0	1	0	0	2	5260	2410	15.5	16.5	4	244	0	2.92	99	70	.	5	6	0105	0	0	0	.	.	0	0	0	.	0	0
793	2	29	155.8	53.1	21.88	2	0	0	0	0	0	0	0	0	0	0	0	0	0	0	0	0	0	2	4460	1410	11.4	51	3.3	154	0	2.07	74	98	80	7	2	0355	0	0	0	1	8	0	0	0	.	0	0
794	1	58	177.9	71.6	22.62	2	2	19.5	0	0	0	0	0	1	0	0	0	0	0	0	0	1	0	2	8600	2710	15.3	85.2	4.3	151	0	3.57	106	84	100	14	2	0248	0	0	0	.	.	0	0	0	.	0	0
795	1	63	170.3	74.1	25.55	4	2	44	1	0	0	0	0	1	0	0	0	0	0	0	0	1	0	4	6040	1800	14.6	41.7	3.6	126	0	2.4	83	61	111	15	2	0224	0	0	0	.	.	0	0	0	.	0	0
796	2	59	160.3	67.4	26.23	4	0	0	0	0	0	0	0	1	1	0	0	0	0	0	0	0	0	3	3410	1140	12.3	43.6	3.9	154	0	1.92	86	80	81	8	2	0245	0	0	0	.	.	0	0	0	.	0	0
797	1	63	154.6	56.1	23.47	3	0	0	0	0	0	0	0	0	0	0	0	0	0	0	0	0	0	1	4950	2020	13.3	13.5	3.8	227	0	.	.	.	.	6	2	0133	0	0	0	.	.	0	0	0	.	0	0
798	2	74	152	68	29.43	4	0	0	0	1	0	0	0	0	1	0	0	0	0	0	0	0	0	3	7050	2700	12.2	61.6	3.6	184	0	1.37	87	64	97	9	2	0226	0	0	0	.	.	0	0	0	.	0	0
800	1	76	168	54	19.13	2	1	44	0	0	0	0	0	0	0	0	0	0	0	0	1	1	0	3	5920	3330	12.1	4.3	3.9	143	0	1.74	76	52	80	6	6	0120	0	0	0	.	.	0	0	0	.	0	0
803	2	38	156.4	56.9	23.26	3	0	0	0	0	0	0	0	0	0	0	0	0	0	0	1	1	0	2	6770	2880	14.5	.	4.4	123	0	2.97	115	80	92	6	6	0249	0	0	0	.	.	0	0	0	.	0	0
804	1	60	165	72	26.45	4	1	35	0	0	0	0	0	0	0	0	0	0	0	0	0	0	0	3	6570	2740	14.7	1.3	4	157	0	3.08	109	73	89	7	2	0151	0	0	0	.	.	0	0	0	.	0	0
805	1	62	166.4	61.4	22.17	2	0	0	0	0	0	0	0	0	0	0	0	0	0	0	1	0	0	2	6150	1560	14.6	5.2	4.2	175	0	3.05	110	82	141	7	2	0154	0	0	0	.	.	0	0	0	.	0	0
806	2	60	147	43	19.9	2	0	0	0	0	0	0	0	0	0	0	0	0	0	0	0	0	0	1	4850	2020	14	0.4	4.8	208	0	1.72	98	78	104	6	5	0133	0	0	0	.	.	0	0	0	.	0	0
807	1	71	158	51	20.43	2	1	20.5	0	0	0	0	0	0	0	0	0	0	0	0	1	0	0	3	6180	2750	12.4	0.6	4.6	108	0	2.01	95	74	90	10	1	0204	0	0	0	3	13	0	0	0	.	0	0
808	2	66	155	70	29.14	4	0	0	0	0	0	0	0	0	0	0	0	0	0	0	0	0	0	1	5130	2160	13.5	0.4	4.2	259	0	1.99	112	81	94	5	2	0211	0	0	0	.	.	0	0	0	.	0	0
809	2	70	157.9	59.9	24.02	3	0	0	0	0	0	0	0	1	0	0	0	0	0	0	1	0	0	3	4820	2080	13.2	0.5	4.5	161	0	1.81	98	64	86	9	2	0145	0	0	0	.	.	0	0	0	.	0	0
810	1	48	169.8	55	19.08	2	0	0	0	0	0	0	0	1	0	1	0	0	0	0	0	0	0	3	6650	1290	10.6	1.1	4.4	228	0	2.86	85	80	74	7	5	0223	0	0	0	.	.	0	0	0	.	0	0
811	1	70	170	65	22.4913	2	1	35	1	0	0	0	0	1	0	0	1	0	0	0	0	1	0	2	7700	2150	12.4	67.7	3.5	148	0	2.4	89	67	80	6	2	0459	0	0	0	.	.	0	0	0	.	0	0
812	1	61	172	61	20.62	2	2	36	0	0	0	0	0	0	0	0	0	0	0	0	0	1	0	2	7600	2650	15.5	.	4.7	180	0	3.04	101	78	108	5	2	0138	0	0	0	.	.	0	0	0	.	0	0
813	2	60	151.8	58.6	25.43	4	0	0	0	0	0	0	0	0	0	0	0	0	0	0	0	0	0	2	7410	2720	14.1	.	4.1	171	0	1.67	85	78	91	10	2	0129	0	0	0	.	.	0	0	0	.	0	0
814	2	54	165.4	57.2	20.91	2	0	0	0	0	0	0	0	0	0	0	0	0	0	0	0	0	0	1	5590	2380	12.8	.	4.5	207	0	2.29	90	84	89	5	2	0141	0	0	0	.	.	0	0	0	.	0	0
815	2	74	153.8	54.6	23.08	3	0	0	0	0	0	0	0	1	0	0	1	0	0	0	0	0	0	3	6380	2160	13.3	2.1	4	188	0	1.51	97	74	98	7	2	0148	0	0	0	.	.	0	0	0	.	0	0
816	2	78	155.1	60.2	25.02	4	0	0	0	0	0	0	0	1	0	1	0	0	0	0	0	0	0	3	6420	3000	10.9	0.8	3.7	156	0	1.65	107	72	63	7	5	0123	0	0	0	.	.	0	0	0	.	0	0
817	2	60	155.5	56	23.16	3	1	2	0	0	0	0	0	0	0	0	0	0	0	0	0	0	0	2	3960	1960	12.8	1.1	4.2	237	0	2.57	127	75	99	6	2	0152	0	0	0	.	.	0	0	0	.	0	0
818	1	57	178	81.5	25.72	4	0	0	0	0	0	0	1	0	0	0	0	0	0	0	0	0	0	2	4440	2180	13.1	0.3	4.1	197	0	2.77	82	69	109	14	2	0138	0	0	0	.	.	0	0	0	.	0	0
819	2	36	161.8	58	22.15	2	0	0	0	0	0	0	0	0	0	0	0	0	0	0	0	1	0	2	5350	1740	13.3	1.8	4.1	156	0	2.49	86	78	92	6	2	0145	0	0	0	.	.	0	0	0	.	0	0
820	1	74	158	62	24.84	3	1	14.5	0	0	0	0	0	0	0	0	0	0	0	0	1	1	0	2	5570	2570	13.7	0.7	4.3	195	0	2.25	106	71	82	4	6	0115	0	0	0	.	.	0	0	0	.	0	0
821	2	73	162.2	58.6	22.27	2	0	0	0	0	0	0	0	1	0	0	0	0	0	0	0	0	0	2	6730	2140	12.2	2.1	4.9	189	0	2.11	111	78	84	8	2	0228	0	0	0	.	.	0	0	0	.	0	0
822	1	46	167.1	60	21.49	2	2	21	0	0	0	0	0	0	0	0	1	0	0	0	1	1	0	3	12740	1410	13	.	4.8	188	0	3.34	100	92	108	8	2	0212	0	0	0	.	.	0	0	0	.	0	0
823	1	74	150.9	59.2	26	4	1	11.4	0	0	0	0	0	1	1	0	0	0	0	0	0	1	0	3	10240	2410	12.8	1.8	4	96	0	1.87	102	71	.	9	4	0431	0	0	0	.	.	0	0	0	.	0	0
824	1	63	158	60	24.03	3	1	20	1	0	1	0	0	0	0	0	0	0	0	0	0	1	0	3	12690	2140	14.6	0.9	4.4	211	0	1.46	59	53	96	10	5	0358	0	0	0	.	.	0	0	0	.	0	0
825	1	77	170.7	71.5	24.54	3	2	85.5	1	0	0	0	0	1	1	0	1	0	0	0	0	1	0	2	4880	1330	10.4	23.7	3.6	119	0	1.7	69	64	79	7	2	0352	0	0	0	.	.	0	0	0	.	0	0
827	2	47	158	57.5	23.03	3	0	0	0	0	0	0	0	0	0	0	0	0	0	0	0	1	0	2	9700	1820	13	0.2	4.3	263	0	2.41	99	77	91	9	1	0328	0	0	0	2	17	0	0	0	.	0	0
828	2	55	163.5	64	23.94	3	0	0	0	0	0	0	1	0	0	0	0	0	0	0	1	1	0	2	5420	2150	12.8	39.1	3.7	242	0	2.52	103	78	92	7	2	0220	0	0	0	.	.	0	0	0	.	0	0
830	1	64	167.4	72.5	25.87	4	2	19	1	0	0	0	1	1	0	1	0	0	0	0	1	1	0	4	9110	2360	14.5	41.4	3.1	69	0	1.52	54	67	66	43	2	0453	0	0	0	1	5	0	0	1	3	0	0
831	1	68	162.7	70	26.44	4	1	46	0	0	0	0	0	1	0	1	0	0	0	0	0	1	0	2	5620	1780	13	48.2	3.8	156	0	2.74	111	69	89	9	2	0139	0	0	0	.	.	0	0	0	.	0	0
832	1	75	168	75.8	26.86	4	1	33.66	0	0	0	0	0	1	0	0	0	0	0	0	1	1	0	3	7140	1990	13.1	15.9	3.9	133	0	2.12	89	64	118	6	2	0230	0	0	0	.	.	0	0	0	.	0	0
833	2	54	147.6	44.9	20.61	2	0	0	0	0	0	0	0	0	0	0	0	0	0	0	0	0	0	2	4980	1780	12.5	27.8	3.7	192	0	2	107	69	73	6	2	0121	0	0	0	.	.	0	0	0	.	0	0
834	1	75	161	63.45	24.48	3	2	27.5	0	0	0	0	0	1	0	0	0	0	0	0	0	1	0	3	6480	2130	14.3	20.5	3.9	178	0	1.51	69	59	107	6	5	0120	0	0	0	.	.	0	0	0	.	0	0
835	2	47	156.1	55.9	22.94	2	0	0	0	0	0	0	1	0	0	0	0	0	0	0	1	0	0	3	5200	2570	13	40.5	3.9	134	0	2.55	108	78	78	18	2	0114	0	0	0	.	.	0	0	0	.	0	0
836	1	60	172	72	24.34	3	1	9.5	0	0	0	0	0	1	0	0	0	0	0	0	0	1	0	2	5710	1810	15	16.8	4.5	217	0	2.76	92	70	113	5	2	0218	0	0	0	.	.	0	0	0	.	0	0
837	1	64	164	53	19.71	2	2	66	0	0	0	0	0	0	0	0	0	0	0	0	1	0	0	2	5400	3670	13.6	73	3.6	185	0	2.07	78	61	82	7	2	0148	0	0	0	.	.	0	0	0	.	0	0
838	1	74	175.5	73.5	23.86	3	2	54	0	0	0	0	0	1	0	0	0	0	0	0	0	1	0	2	5750	2000	14.2	31.7	3.5	215	0	1.56	57	44	99	12	2	0315	0	0	0	.	.	0	0	0	.	0	0
839	2	63	150.9	70.8	31.09	5	0	0	0	1	0	0	0	1	1	0	0	0	0	0	0	0	0	3	7050	2370	14.3	25.7	3.9	150	0	1.8	102	80	65	6	2	0112	0	0	0	.	.	0	0	0	.	0	0
840	1	29	169.1	64.9	22.7	2	1	1.25	0	0	0	0	0	0	0	0	0	0	0	0	0	1	0	2	8270	2580	12.3	0.4	3.9	163	0	2.68	81	79	79	6	2	0207	0	0	0	.	.	0	0	0	.	0	0
841	1	48	170	66	22.84	2	2	30	0	0	0	0	0	0	0	0	0	0	0	0	0	0	0	1	7140	2580	15.3	65.7	3.8	182	0	2.74	82	81	104	6	5	0200	0	0	0	.	.	0	0	0	.	0	0
842	1	68	158	70	28.04	4	2	39	0	0	0	0	0	1	1	0	1	0	0	0	0	1	0	3	8030	2680	15.5	31	3.8	153	0	2.03	89	61	110	7	2	0120	0	0	0	.	.	0	0	0	.	0	0
843	2	60	155.6	66.8	27.59	4	0	0	0	0	0	0	0	1	0	0	0	0	0	0	0	1	0	3	6470	2580	12.9	43.3	3.7	204	0	2.01	101	81	97	12	2	0221	0	0	0	.	.	0	0	0	.	0	0
844	2	63	158.5	61.2	24.36	3	0	0	0	0	0	0	0	1	0	0	0	0	0	0	0	0	0	3	4490	2210	14.4	70.6	3.4	136	0	1.85	88	82	101	7	5	0342	0	0	0	.	.	0	0	0	.	0	0
845	1	74	173.6	64.2	21.3	2	1	53	0	0	0	0	0	1	0	0	0	0	0	0	0	1	0	3	5530	2290	13.7	99.2	3.3	141	0	.	.	.	.	9	1	0237	0	0	0	1	11	0	0	0	.	0	0
846	2	60	158.3	56	22.35	2	0	0	0	0	0	0	0	0	0	0	0	0	0	0	0	1	0	2	6130	1870	12.4	23.1	3.8	223	0	2.35	112	71	114	7	2	0109	0	0	0	.	.	0	0	0	.	0	0
847	2	52	158	49	19.63	2	0	0	0	0	0	0	0	0	1	0	1	0	0	0	0	1	0	3	3920	1490	14.4	24	3.8	153	0	2.56	111	82	82	7	2	0115	0	0	0	.	.	0	0	0	.	0	0
848	1	61	172.2	58.9	19.86	2	0	0	0	0	1	0	0	0	0	0	0	0	0	0	0	0	0	2	7620	2070	15.3	52.9	3.6	141	0	3.33	111	93	126	13	2	0303	0	0	0	.	.	0	0	0	.	0	0
849	1	71	168.8	63.5	22.29	2	1	46	0	0	0	1	0	0	0	0	0	0	0	0	0	0	0	3	4720	1260	13.6	32.9	3.2	128	0	2.65	104	73	73	9	6	0129	0	0	0	.	.	0	0	0	.	0	0
850	1	73	162.4	59.7	22.64	2	0	0	0	0	0	0	0	0	0	0	0	0	0	0	1	1	0	3	3760	1580	11.6	76.8	3.5	146	0	1.47	67	47	85	22	2	0158	0	0	0	.	.	0	0	0	.	0	0
851	2	76	152.6	59.3	25.47	4	0	0	0	1	0	0	0	1	1	0	0	0	0	0	0	0	0	3	8500	1680	9.5	20.9	2.5	178	0	2.12	142	79	62	31	2	0209	0	0	0	4	30	0	0	0	.	0	0
852	2	60	147.5	55.6	25.56	4	0	0	0	0	0	0	0	0	0	0	0	0	0	0	0	0	0	2	7410	2400	12.4	28.5	3.6	204	0	1.96	114	81	104	7	2	0219	0	0	0	.	.	0	0	0	.	0	0
854	1	78	160.2	67.7	26.38	4	1	21.5	0	0	0	0	1	1	0	0	0	0	0	0	0	1	0	3	15610	1610	11.8	93.4	2.1	101	0	1.26	62	80	64	35	2	0233	0	0	0	1	29	0	0	0	.	0	0
855	1	73	161.1	66.9	25.78	4	1	94	0	0	0	0	0	1	0	0	0	0	0	0	0	1	0	2	6240	2160	12.6	54.2	3.8	137	0	2.58	101	74	73	6	3	0140	0	0	0	.	.	0	0	0	.	0	0
856	2	79	138.1	58.4	30.62	5	0	0	0	0	0	0	0	1	0	0	1	0	0	0	0	1	0	2	5360	1730	12	44.4	3.8	228	0	1.39	115	77	129	6	2	0130	0	0	0	.	.	0	0	0	.	0	0
857	2	36	155	48.4	20.15	2	0	0	0	0	0	0	0	0	0	0	0	0	0	0	0	0	0	2	4580	1380	13.5	7.5	3.7	161	0	2.72	103	87	82	8	2	0116	0	0	0	.	.	0	0	0	.	0	0
858	1	82	158	69.9	28	4	1	41	1	1	0	0	0	1	0	0	0	0	0	0	0	0	0	3	7020	1760	15	81.1	3.8	131	0	2.33	135	61	88	9	2	0235	0	0	0	.	.	0	0	0	.	0	0
859	1	70	150	49.2	21.87	2	2	100	0	0	0	0	0	1	0	0	0	0	0	0	0	1	0	3	7730	1560	11.7	79.3	3.4	130	0	1.57	81	59	101	8	2	0215	0	0	0	.	.	0	0	0	.	0	0
860	2	59	156.5	51.9	21.19	2	0	0	0	0	0	0	0	0	0	0	0	0	0	0	0	0	0	2	5520	2870	13.4	17.8	3.6	202	0	2.83	138	84	155	7	5	0128	0	0	0	.	.	0	0	0	.	0	0
861	1	53	170.2	69.9	24.13	3	2	49.5	0	0	0	0	0	0	0	0	0	0	0	0	1	0	0	2	4040	2550	11.3	46.8	3.7	225	0	2.34	72	65	78	10	4	0246	0	0	0	.	.	0	0	0	.	0	0
862	2	59	154	62	26.14	4	0	0	0	0	0	0	0	1	0	0	0	0	0	0	0	0	0	3	8050	2500	13.1	33.5	4.5	247	0	1.79	90	80	85	6	2	0102	0	0	0	.	.	0	0	0	.	0	0
864	1	51	171.4	74.6	25.39	4	2	4.65	0	0	0	0	0	0	0	0	0	0	0	0	0	1	0	2	7300	2170	14.6	61.6	4.1	192	0	3.5	105	78	107	5	2	0114	0	0	0	.	.	0	0	0	.	0	0
865	1	51	176	76	24.54	3	2	31	0	0	0	0	0	1	1	1	0	0	0	0	0	1	0	3	10520	2490	16.5	56.8	3.9	195	0	2.02	58	81	67	8	3	0210	0	0	0	.	.	0	0	0	.	0	0
866	1	52	165.3	66.7	24.41	3	0	0	0	1	0	0	0	0	0	0	0	0	0	0	1	0	0	2	8960	3880	15	24.6	3.7	205	0	2.56	84	68	.	8	2	0312	0	0	0	.	.	0	0	0	.	0	0
867	1	74	168.1	74.3	26.29	4	1	24	1	1	0	0	0	1	1	1	0	0	0	0	0	1	0	2	11820	2160	13.5	51.4	3.2	109	0	1.49	61	53	98	22	2	0251	0	0	0	.	.	0	0	0	.	0	0
869	2	74	151	63	27.63	4	0	0	0	0	0	0	0	1	1	0	0	0	0	0	0	0	0	3	5550	2300	10.5	62.1	3.9	212	0	1.45	94	73	.	6	2	0155	0	0	0	.	.	0	0	0	.	0	0
870	1	68	172	60	20.28	2	0	0	0	0	0	0	0	1	1	0	0	0	0	0	0	0	0	3	8740	4000	11.3	4.9	4.6	121	0	4.07	150	89	171	16	2	0123	0	0	0	.	.	0	0	0	.	0	0
871	1	72	163	63	23.71	3	0	0	0	0	0	0	0	0	0	0	0	0	0	0	0	0	0	2	6240	2620	14	31.7	3.3	151	0	1.76	77	73	.	7	6	0031	0	0	0	.	.	0	0	0	.	0	0
872	2	57	154	60	25.3	4	0	0	0	0	0	0	0	0	0	0	0	0	0	0	0	0	0	2	5070	1330	13.1	18.4	4.1	176	0	1.99	97	75	82	5	2	0117	0	0	0	.	.	0	0	0	.	0	0
873	1	66	170	71	24.57	3	1	42	0	0	0	0	0	1	1	0	0	0	0	0	0	1	0	3	8660	2570	15.3	50.8	3.7	192	0	2.17	79	55	149	5	2	0130	0	0	0	.	.	0	0	0	.	0	0
875	1	69	171	72.5	24.794	3	1	36	0	0	0	0	1	0	1	0	0	0	0	0	0	1	0	3	5820	1920	15.1	60.7	3.8	148	0	1.34	49	46	96	14	5	0212	0	0	0	.	.	0	0	0	.	0	0
876	1	69	168	79.4	28.13	4	1	48	0	0	0	0	0	1	0	0	0	0	0	0	0	0	0	3	6610	2220	13.5	38.7	3.6	172	0	2.23	84	69	103	7	2	0150	0	0	0	.	.	0	0	0	.	0	0
877	2	62	150.4	61.3	27.1	4	0	0	0	0	0	0	0	1	0	0	0	0	0	0	0	0	0	2	9110	2460	14.9	38.6	4.1	226	0	1.89	105	83	94	7	2	0131	0	0	0	.	.	0	0	0	.	0	0
878	2	28	173.9	66.8	22.09	2	0	0	0	0	0	0	0	0	0	0	0	0	0	0	0	0	0	2	7150	2660	13.3	37.2	3.5	190	0	3.3	97	90	98	6	2	0336	0	0	0	.	.	0	0	0	.	0	0
879	1	61	176.3	72.2	23.23	3	1	18	0	0	0	0	0	1	0	0	0	0	0	0	0	1	0	4	6820	1460	13.8	58.3	3.7	117	0	2.89	91	67	88	12	2	0240	0	0	0	.	.	0	0	0	.	0	0
880	2	74	156.8	62.9	25.58	4	0	0	0	0	0	0	0	1	0	0	0	0	0	0	0	0	0	3	5430	2130	12.4	31.3	4.3	191	0	1.86	108	75	78	7	5	0238	0	0	0	.	.	0	0	0	.	0	0
881	2	64	158	61.4	24.6	3	0	0	0	0	0	0	0	0	0	0	0	0	0	0	0	0	0	2	6680	1790	13.1	15.5	3.1	207	0	.	.	.	.	6	2	0142	0	0	0	.	.	0	0	0	.	0	0
882	2	68	158.9	88.4	35.01	6	0	0	0	0	0	0	0	1	0	0	0	0	0	0	0	0	0	2	6250	2020	13.1	33.7	3.9	176	0	2.12	104	77	91	6	2	0200	0	0	0	.	.	0	0	0	.	0	0
883	2	60	160.2	64.2	25.02	4	0	0	0	0	0	0	0	0	0	0	0	0	0	0	1	0	0	2	6220	2130	15.3	44.1	3.3	180	0	2.59	115	73	97	9	1	0250	0	0	0	.	.	0	0	0	.	0	0
884	2	74	152.5	58.6	25.2	4	0	0	0	0	0	0	0	0	1	0	0	0	0	0	0	0	0	3	4740	1890	13.1	22.6	3.8	154	0	1.87	119	83	123	6	2	0140	0	0	0	.	.	0	0	0	.	0	0
885	2	48	166.7	58.4	21.02	2	0	0	0	0	0	0	0	0	0	0	0	0	0	0	0	0	0	1	5000	1520	10.6	29.4	3.8	155	0	2.72	101	76	84	5	2	0057	0	0	0	.	.	0	0	0	.	0	0
886	2	56	154.4	55.3	23.2	3	0	0	0	0	0	0	0	0	0	0	0	1	0	0	0	0	0	2	3900	1420	11.5	0.2	4.2	214	0	2.43	116	80	102	7	2	0119	0	0	0	.	.	0	0	0	.	0	0
887	2	48	148	50	22.83	2	0	0	0	0	0	0	0	0	0	0	0	0	0	0	0	0	0	1	4690	1310	12	46.3	3.9	154	0	2	96	84	81	6	2	0234	0	0	0	.	.	0	0	0	.	0	0
888	1	68	165.7	70.9	25.82	4	1	95	0	0	0	0	0	0	0	0	0	0	0	0	0	1	0	2	5640	2450	15.2	67.3	3.7	204	0	2.5	97	91	116	7	2	0147	0	0	0	.	.	0	0	0	.	0	0
889	2	53	151.2	54.4	23.8	3	0	0	0	0	0	0	0	0	0	0	0	0	0	0	0	1	0	2	5800	2530	13.4	13.8	3.8	175	0	2.55	126	74	97	5	2	0156	0	0	0	.	.	0	0	0	.	0	0
890	2	75	158.4	54.8	21.84	2	0	0	0	0	0	0	0	1	0	0	0	0	0	0	1	0	0	2	4750	1970	12.7	38.7	3.7	211	0	1.73	98	74	84	6	2	0103	0	0	0	.	.	0	0	0	.	0	0
891	2	68	162	53	20.2	2	0	0	0	0	0	0	1	1	0	0	0	1	0	1	0	0	0	3	5180	1350	13.1	9.2	3.1	170	0	2.66	135	78	113	9	2	0202	0	0	0	.	.	0	0	0	.	0	0
892	1	66	167	63.8	22.88	2	1	39	0	0	0	0	0	0	0	0	0	0	0	0	0	1	0	1	12130	1800	14.9	33.1	4.2	145	0	3.34	125	80	118	8	2	0121	0	0	0	.	.	0	0	0	.	0	0
893	2	62	162	74.3	28.31	4	0	0	0	0	0	0	0	1	0	0	0	0	0	0	0	0	0	3	8810	1610	12.8	57.5	3.6	196	0	.	.	.	.	6	2	0220	0	0	0	.	.	0	0	0	.	0	0
894	1	61	170	68	23.53	3	2	41	0	0	0	0	0	0	0	0	0	0	0	0	0	1	0	1	7880	1220	12.1	67.1	2.9	159	0	.	.	.	.	9	1	0433	0	0	0	.	.	0	0	0	.	0	0
895	2	54	158.9	65	25.74	4	0	0	0	0	0	0	0	0	0	0	0	0	0	0	1	0	0	2	5130	1240	10.4	35.7	3.2	188	0	2.52	112	82	100	8	2	0209	0	0	0	.	.	0	0	0	.	0	0
896	2	69	153.6	56	23.74	3	0	0	0	0	0	0	0	1	1	0	1	0	0	0	0	0	0	3	7530	2580	13.1	37.4	3.6	116	0	1.83	108	74	92	6	2	0206	0	0	0	.	.	0	0	0	.	0	0
897	1	65	165.6	60.1	21.92	2	2	90	0	0	0	0	0	0	0	0	0	0	0	0	0	1	0	2	8240	3210	13.3	53.9	3.4	178	0	2.46	93	74	74	10	2	0146	0	0	0	.	.	0	0	0	.	0	0
898	2	62	159	59	23.34	3	0	0	0	0	0	0	0	0	0	0	0	0	0	0	0	0	0	2	4200	1860	14	18.6	3.8	166	0	2.6	126	73	90	6	2	0108	0	0	0	.	.	0	0	0	.	0	0
899	2	54	162.3	61	23.16	3	0	0	0	0	0	0	0	0	1	0	0	0	0	0	0	1	0	3	6450	2560	12.5	24.8	4.2	127	0	3.11	130	89	113	5	2	0105	0	0	0	.	.	0	0	0	.	0	0
900	2	70	158.6	64.4	25.6	4	0	0	0	0	0	0	0	1	0	0	0	0	0	0	0	0	0	2	5910	3460	12.4	46.1	3.7	161	0	1.79	95	68	87	6	3	0307	0	0	0	.	.	0	0	0	.	0	0
901	1	58	172.8	66.6	22.3	2	0	0	0	0	0	0	0	1	0	0	0	0	0	0	1	1	0	2	7120	2750	16.3	32.6	3.6	218	0	2.79	88	64	121	5	6	0100	0	0	0	.	.	0	0	0	.	0	0
902	2	79	157.5	60.8	24.51	3	0	0	0	0	0	0	0	1	1	0	0	0	0	0	0	0	0	3	7190	2010	11.9	69.9	3.9	115	0	1.31	84	75	68	7	2	0126	0	0	0	.	.	0	0	0	.	0	0
903	2	76	143.3	37.4	18.21	1	0	0	0	0	0	0	0	0	1	0	0	0	0	0	0	0	0	3	5130	1160	13.6	59.7	2.9	101	0	1.67	146	77	106	6	2	0143	0	0	0	.	.	0	0	0	.	0	0
904	2	63	157.5	57.1	23.02	3	0	0	0	0	0	0	0	0	0	0	0	0	0	0	1	0	0	2	7150	1990	14.9	31.5	3.7	193	0	2.57	127	80	83	8	2	0240	0	0	0	.	.	0	0	0	.	0	0
905	1	46	183	81.9	24.46	3	0	0	0	0	0	0	0	0	0	0	0	0	0	0	0	1	0	1	4230	1790	14.2	49.7	3.9	222	0	4.42	114	83	101	7	2	0148	0	0	0	.	.	0	0	0	.	0	0
906	1	59	179	69.9	21.82	2	2	29	0	0	0	0	0	1	0	1	0	0	0	0	0	1	0	3	7280	1960	15.1	60.2	4.2	217	0	3.73	117	76	114	9	2	0153	0	0	0	.	.	0	0	0	.	0	0
907	2	69	160.2	55	21.43	2	0	0	0	0	0	0	0	0	0	0	0	0	0	0	1	0	0	2	4660	1560	11.8	22.7	3.4	206	0	2.1	108	79	106	4	2	0128	0	0	0	.	.	0	0	0	.	0	0
908	1	58	166.4	75.5	27.27	4	1	36	0	0	0	0	0	0	0	0	0	0	0	0	0	1	0	2	6640	1870	15.9	53.4	3.8	161	0	3.02	104	76	118	6	2	0140	0	0	0	.	.	0	0	0	.	0	0
909	2	69	159.2	49	19.33	2	0	0	0	0	1	0	1	0	0	0	0	0	0	0	0	0	0	2	8740	1830	11.8	74	3.3	186	0	1.33	70	62	81	7	2	0246	0	0	0	.	.	0	0	0	.	0	0
910	2	72	153	57.2	24.44	3	0	0	0	0	0	0	0	1	0	0	0	0	0	0	1	0	0	2	4610	1810	12.5	60.6	3.3	130	0	1.89	116	72	92	6	2	0215	0	0	0	.	.	0	0	0	.	0	0
911	2	66	157.7	70	28.15	4	0	0	0	0	0	0	0	0	0	0	0	0	0	0	0	0	0	2	8960	2660	13.6	57.6	4	260	0	.	.	.	.	10	2	0145	0	0	0	.	.	0	0	0	.	0	0
912	1	58	170	74	25.61	4	1	35	0	0	0	0	0	1	0	0	0	0	0	0	0	1	0	2	4930	1990	14.9	28.5	4.1	200	0	2.92	96	61	97	7	2	0209	0	0	0	.	.	0	0	0	.	0	0
913	2	57	157	65	26.37	4	0	0	0	0	0	0	0	0	0	0	0	0	0	0	0	0	0	1	7230	1330	13.5	30.2	3.9	134	0	2.41	94	81	111	6	2	0107	0	0	0	.	.	0	0	0	.	0	0
914	1	50	184.7	92.3	27.0563	4	0	0	0	0	0	0	0	0	0	1	0	0	0	0	0	0	0	1	6440	2160	15.9	61.3	4.6	204	0	3.39	88	75	110	6	2	0215	0	0	0	.	.	0	0	0	.	0	0
915	1	37	172.8	89.5	29.97	4	1	30	0	0	0	0	0	0	0	0	0	0	0	0	0	1	0	2	8540	1790	14.7	29.9	4.1	238	0	3.26	131	69	105	5	2	0151	0	0	0	.	.	0	0	0	.	0	0
916	2	67	153	65	27.77	4	0	0	0	0	0	0	0	0	0	0	0	0	0	0	0	0	0	2	5620	1690	14.5	49.5	3.7	151	0	1.96	117	72	109	8	2	0214	0	0	0	.	.	0	0	0	.	0	0
917	1	55	172	72	24.34	3	2	40	0	0	0	0	0	1	0	0	0	1	0	0	0	1	0	2	6850	1580	14.1	17.6	4	192	0	.	.	.	.	13	2	0211	0	0	0	.	.	0	0	0	.	0	0
918	1	73	169	70	24.51	3	1	56	0	0	0	0	0	1	0	0	0	0	0	0	1	0	0	3	4240	1270	13.4	35.4	3.5	147	0	2.44	100	66	97	18	2	0141	0	0	0	.	.	0	0	0	.	0	0
919	1	56	159.4	80.4	31.64	5	1	30	0	0	0	0	0	1	0	0	0	0	0	0	1	1	0	2	6050	1660	15.4	40.4	4.1	155	0	2.57	94	89	96	6	2	0154	0	0	0	.	.	0	0	0	.	0	0
920	1	48	177	78	24.9	3	1	27	0	0	0	0	0	1	0	0	0	0	0	0	0	1	0	3	5930	1590	15.6	22.1	3.9	196	0	3.79	105	67	95	5	2	0115	0	0	0	.	.	0	0	0	.	0	0
921	1	76	168.7	66.7	23.44	3	0	0	1	0	0	0	0	0	0	1	0	0	0	0	0	0	0	3	8610	2200	11.4	62.3	2.6	118	0	1.79	73	70	59	34	2	0236	0	0	0	5	31	0	0	0	.	0	0
922	2	71	157.7	71.9	28.91	4	0	0	0	0	0	0	0	1	0	0	0	0	0	0	0	0	0	3	6510	2580	13.6	43.3	4.1	124	0	1.5	82	72	68	5	2	0133	0	0	0	.	.	0	0	0	.	0	0
924	2	56	148.5	67.1	30.43	5	0	0	0	0	0	0	1	1	0	0	0	0	0	0	0	1	0	2	9000	2950	12.3	73.5	3	203	0	2.32	125	81	111	8	2	0320	0	0	0	.	.	0	0	0	.	0	0
925	2	79	153	69	29.4758	4	0	0	0	0	0	0	0	1	0	0	0	0	0	0	0	0	0	3	4870	1170	9.7	29.8	3.7	152	0	1.69	108	81	72	20	2	0220	0	0	0	.	.	0	0	0	.	0	0
926	2	80	158.3	50.5	20.15	2	0	0	0	0	0	0	0	1	0	0	0	0	0	0	0	0	0	3	6240	1430	12.1	34.1	3.4	160	0	1.44	89	64	118	7	2	0153	0	0	0	.	.	0	0	0	.	0	0
927	2	77	158.2	57.3	22.9	2	0	0	0	0	0	0	1	1	0	0	0	0	0	0	0	0	0	2	5960	1860	12.4	21.9	3.8	177	0	1.4	83	64	110	10	2	0252	0	0	0	.	.	0	0	0	.	0	0
928	2	63	165.7	62.9	22.91	2	0	0	0	0	0	0	0	1	0	0	0	0	0	0	1	0	0	3	4760	2430	12.5	28.5	3.6	174	0	2.56	111	75	113	5	2	0144	0	0	0	.	.	0	0	0	.	0	0
929	2	73	152	47.4	20.52	2	0	0	0	0	0	0	0	1	1	0	0	0	0	0	0	0	0	3	8680	3150	14.1	30.3	3.5	170	0	1.98	135	83	104	8	2	0143	0	0	0	.	.	0	0	0	.	0	0
931	1	61	163	58	21.83	2	2	33.75	0	0	0	0	1	0	0	0	0	0	0	0	0	1	0	2	7460	2580	12.3	27.4	3.8	170	0	3.03	113	73	111	6	2	0152	0	0	0	.	.	0	0	0	.	0	0
932	1	74	164	70	26.03	4	1	42	0	0	0	0	0	1	1	1	0	0	0	0	0	1	0	2	7540	2150	13.9	27.3	3.8	92	0	2.22	96	70	88	6	2	0227	0	0	0	.	.	0	0	0	.	0	0
933	1	58	177	66	21.07	2	1	40.5	0	0	0	0	0	0	1	0	0	0	0	0	0	1	0	2	4450	1270	15.7	52.1	4	157	0	3.48	104	78	111	5	5	0127	0	0	0	.	.	0	0	0	.	0	0
934	1	65	186.7	91.9	26.36	4	1	37	0	0	0	0	0	1	1	1	0	0	0	0	0	1	0	2	9890	2710	15.5	43.3	3.6	191	0	2.35	68	55	105	7	2	0151	0	0	0	.	.	0	0	0	.	0	0
[truncated: 82 more columns]
